# Supplementary material for: The hybrid RAVE complex plays V-ATPase-dependent and -independent pathobiological roles in Cryptococcus neoformans
Source: PLoS Pathog. 2023 Oct 9;19(10):e1011721. doi: 10.1371/journal.ppat.1011721 (PMC10586682; doi:10.1371/journal.ppat.1011721)
Supplement: S1 Table — (XLSX) [file ppat.1011721.s001.xlsx]

## Sheet: Table1
S1 Table. Human WDR7 orthologs in fungal species
Gene ID	Organism	Score	E-Value	Predicted Protein Sequence	Protein Length	Interpro ID	Interpro Description
GLOIN_2v1620514	Rhizophagus irregularis DAOM 181602=DAOM 197198	166	2e-39	MASSSLIVPLAFWVNLPTAPITTVAYKEGHIVTGLEDGHIWIYRCIIDEQGAPQLQHKILCLGHKSSITALTIIEGQTDGCAGNDYVLISASKDGDVNKWCLLDGRCLTSISKAFCGIIKSLKPLAEYSQPAKFLLCSGFSNEITILNCTTLELVRIWGGHNDWVACTPFYDSDARQIRLLTSNFNGILKIWAFDESNHINKEYDNVGLLEAQGDKILELISNPYDIGVILAITRSYAITFTIRRGKMVNFQRIRTSKEGIYWASGAFLSKNRMLLWNQMGNAYLYSIPSFTEKKIPTENAHLHIKPGLIRRSSLPNLQKSNVEKMPNSAQLRPQLLETVCSDNESLAITTVFALSSIDGKASNLYLITFRNQINGTSFAFKTLSPMAQESGICENNYN…	1229	IPR001680;IPR016024;IPR019775;IPR036322	WD40 repeat;Armadillo-type fold;WD40 repeat, conserved site;WD40-repeat-containing domain superfamily
RhiirA1_435711	Rhizophagus irregularis A1 (DAOM-664342)	166	2e-39	MASSSLIVPLAFWVNLPTAPITTVAYKEGHIVTGLEDGHIWIYRCIIDEQGAPQLQHKILCLGHKSSITALTIIEGQTDGCAGNDYVLISASKDGDVNKWCLLDGRCLTSISKAFCGIIKSLKPLAEYSQPAKFLLCSGFSNEITILNCTTLELVRIWGGHNDWVACTPFYDSDARQIRLLTSNFNGILKIWAFDESNHINKEYDNVGLLEAQGDKILELISNPYDIGVILAITRSYAITFTIRRGKMVNFQRIRTSKEGIYWASGAFLSKNRMLLWNQMGNAYLYSIPSFTEKKIPTENAHLHIKPGLIRRSSLPNLQKSNVEKMPNSAQLRPQLLETVCSDNESLAITTVFALSSIDGKASNLYLITFRNQINGTSFAFKTLSPMAQESGICENNYN…	1229	IPR001680;IPR016024;IPR019775;IPR036322	WD40 repeat;Armadillo-type fold;WD40 repeat, conserved site;WD40-repeat-containing domain superfamily
FUN_023528	Rhizophagus irregularis C2	165	2e-39	MASSSLIVPLAFWVNLPTAPITTVAYKEGHIVTGLEDGHIWIYRCIIDEQGAPQLQHKILCLGHKSSITALTIIEGQTDGCAGNDYVLISASKDGDVNKWCLLDGRCLTSISKAFCGIIKSLKPLAEYSQPAKFLLCSGFSNEITILNCTTLELVRIWGGHNDWVACTPFYDSDARQIRLLTSNFNGILKIWAFDESNHINKEYDNVGLLEAQGDKILELISNPYDIGVILAITRSYAITFTIRRGKMVNFQRIRTSKEGIYWASGAFLSKNRMLLWNQMGNAYLYSIPSFTEKKIPTENAHLHIKPGLIRRSSLPNLQKSNVEKMPNSAQLRPQLLETVCSDNESLAITTVFALSSIDGKASNLYLITFRNQINGTSFAFKTLSPMAQESGICENNYN…	962	IPR001680	WD40 repeat
SPPG_04244	Spizellomyces punctatus DAOM BR117	145	4e-33	MTSSGKYVICSGFANVVSILDASSLSTLRTICTYGNWVASMCLYPTETKYVDKIFAITLNGDLTVSTFNEQAMLFTHEIRHRIDASTGLPEAKVEINRYDKSLLMTVQKRCCMIFAAKSGKVSLTSQIPCEDGKGSWKGGKFLSAATLLLWSSSTVYLYYLGPDGDVIRTSDLASVPSDAVVLFARGNLAYYVRNMNTGHSQGNSAVTLIAAFQDTKDHIDGTSIIAHVPGKQNGLHHVLSFRQGGAISQWTFFASLLGAQLRGVQLEILSGSQGPGAAYLPDADFTLQSLWPLSEDPAPKVVSVASVSNKYIAKGYENGEIRIIPVRCVFSDSAGDREEGAYLTLKGHIGPVTSIYAPHPRESGGRNVLLSGGMDCTVKVWNMDDGKLLASFLNHAEY…	1184	IPR001680;IPR011047;IPR016024;IPR019775;IPR036322	WD40 repeat;Quinoprotein alcohol dehydrogenase-like superfamily;Armadillo-type fold;WD40 repeat, conserved site;WD40-repeat-containing domain superfamily
HMPREF1544_00570	Mucor circinelloides 1006PhL	140	2e-31	MASSVSLPLVVWHNFSNPNTTCIATSYPNVYAGQKDGHIWVYTLSQQDPPTIQHKFLLVGHKSAIVALCVVKTETDALLKTEDVLISASEDGEIARWNASDGRCQAVNPTGFYGIPRLLKVFTQFSDRHIFCCGQANEITILNATTLEVVRVWGGHSNWVTCMDFYDPDTKRSRLLTVTIDGNLNIWDFDVTKHIIYKDQTIPNRPSILSNTTSFDSAFNLIGNPSIPGMCMALTSKNIMILLMQNTVFVSQFIIPAEPLTSWAGGSFFGKDRFVIWTLNGQIFDYILHPPESAPSESIPDGDERLCYSATLVRTYSLSKDDLKQSGNIVTAISCKSDQLSAITISNHPESSGFSIVPLSFDQDGKSAVDYSIDSTFADMWPLVEKGDPKFGNITATAP…	1256	IPR001680;IPR019775;IPR036322	WD40 repeat;WD40 repeat, conserved site;WD40-repeat-containing domain superfamily
BDEG_04304	Batrachochytrium dendrobatidis JEL423	129	9e-28	MSSLIVPIACWQTPPQSKLTCATSTDDGAFVVSGSKCGTISIYSVDHTNAQLVPRSVSIGHSNEISVLLLCCIEVESASTKQNIVLSGSQDGEISMWDIADGRCLQSNPHAIDCVPSGILKTTNGKYLFCYGLGSHITILDSSTLEVVKKFALFSEQWFASASLYSTDNKKAEQIIAVTFDGYLHQLIFDENIMTFTHDPQAYNLHLPEHTAAFDLQQNRFDKHIICVLQHKFCSVFVLNKTTSNLLVCIECPGPKRSWAGFKFLSERTMILWTTDGTSHVYYLGPADDLNSISCLDIPNDVIALVSDGKTAVYVNQSKITINSYQDYKKATCIAVFDTSNSLQSHLNMHVLICVVEANLAAHQNSMLLLRFEMEAQKIAFQDLWPVQHMSGTRATAAT…	1333	IPR001680;IPR019775;IPR036322	WD40 repeat;WD40 repeat, conserved site;WD40-repeat-containing domain superfamily
BSLG_01591	Batrachochytrium salamandrivorans BS	125	8e-27	MSSLVVPIACWQTPPQAELTCVVATDDGQYVVSGSKCGTIIIYTFGSEESKFHQQLSPRSVSIGHSDSITVLQLCRIEIDAIAAQQNIVISGSRDGEIAMWSLDDGRCLQCNPTAMTVQPTSIQMSSSRKYLFCQGIGSVITILDASTLEVVKKFTIYPEQWVSAMSVYPTESKGIEQVLVVTFDGWLHQLMFNQDTMKITTDSNPQQLHTNTKNAAFDLQHNRFDKNVLGILHPKSCTVFRLNKSASKTLVQIQCPETRRSFSGFKFLSARSLAIWTTGGTAYLYYLGPSSDVSISPCSDVTSDAIVLASDGFFAIHVKQMEIGLNDYHGYTSATCIGILKSGNDPDIHSMPVTVCIVPLNPSVAQSHMTLLRFQMQPHNTFHLSQTYFWASLFGFNV…	1420	IPR001680;IPR011047;IPR016024;IPR019775;IPR036322	WD40 repeat;Quinoprotein alcohol dehydrogenase-like superfamily;Armadillo-type fold;WD40 repeat, conserved site;WD40-repeat-containing domain superfamily
CKF44_02402	Cryptococcus neoformans var. grubii KN99	99.8	6e-19	MPPPPPPLTIPILLHPTLPSQAKHTLPLRPTHIAHWTINSNYGQSAYTALAAQDNTIWVVADQPTPPLDDRDLLKEETSNPIPSIYTSSPTSPRRARPAPARPSSQRPRATSAASTAGSSSLRRTSAFSPPLSAHQLPTATLSSATASAAPPDQHVHRSSLSGRMELMGQLREHNGGRENAGMGTGLGIGRRGLAGVHGQAEQHSGTTSPKSSMSLSTDTASTVGMFSFWQKGAHSDAEEKGREIDEIMQEINVDREMENERRESEKESGDLKVVEAAIQRTPTSGQGYDLPGSHAKSHGCEWGNKKVWRIVLRHVDRGKIVSLKAFEKLGTLCVLRDEGLLEIFSLTTLQCVDYLELEGPNSRHLQKDPSSSNTATVKLGQVWSWSGIHMARKDTSHI…	1456	IPR001680;IPR036322	WD40 repeat;WD40-repeat-containing domain superfamily
CNAG_02402	Cryptococcus neoformans var. grubii H99	99.8	6e-19	MPPPPPPLTIPILLHPTLPSQAKHTLPLRPTHIAHWTINSNYGQSAYTALAAQDNTIWVVADQPTPPLDDRDLLKEETSNPIPSIYTSSPTSPRRARPAPARPSSQRPRATSAASTAGSSSLRRTSAFSPPLSAHQLPTATLSSATASAAPPDQHVHRSSLSGRMELMGQLREHNGGRENAGMGTGLGIGRRGLAGVHGQAEQHSGTTSPKSSMSLSTDTASTVGMFSFWQKGAHSDAEEKGREIDEIMQEINVDREMENERRESEKESGDLKVVEAAIQRTPTSGQGYDLPGSHAKSHGCEWGNKKVWRIVLRHVDRGKIVSLKAFEKLGTLCVLRDEGLLEIFSLTTLQCVDYLELEGPNSRHLQKDPSSSNTATVKLGQVWSWSGIHMARKDTSHI…	1456	IPR001680;IPR036322	WD40 repeat;WD40-repeat-containing domain superfamily
D1P53_001171	Cryptococcus cf. gattii MF34	97.4	4e-18	MSPSPSPLTIPILLHPTLPSQASHALPLRPIHIAHWTAHSDHGQSAYTALAAQDNTIWVVADQPAPPLDDHDLLKEETSILIPSISTSSPISPRRSRPAPAQPRTPSQRPRATSTASTAGSSSQHRTCAFSPPLSAHQLPTATLSSATASAAPPDQHVHRSSLFGQMELMGQLREHGGRESAGMGTGMGIGRRGLTGVHGQAEQNSGTTSPKSAMSLSTDTTSTAGLFSFWQKGSQSDAEEKEREMEEIMQEINVEREMEKERRESKKESEDLKVVEAAIERSPNPDQGYKITESHARSHGCEWGNKKIWRIVLRHVDRGKIVSLKVIEELGILCVLRDQGLLEIFSLTTLQCVDFLELEGPNARHSQKDPSNGNATTVKLGQVWCWSGILLARKDTSH…	1457	IPR001680;IPR036322	WD40 repeat;WD40-repeat-containing domain superfamily
I306_04395	Cryptococcus gattii EJB2	97.4	4e-18	MSPPPPPLTIPILLHPTLPSQASHALPLRPTHITHWTAHSDHGQPAYTALAAQDNTIWVVADQPAPPLDDHDLLKEETSTLIPSISTSSPISLRRSRPAPAQPRTPSQRPRATSTASTAGSSSQHRTCAFSPPLSAHQLPTATLSSATASADPPDQHVHRSSLSGRMELMEQLREHNGGRESAGMGTGLGIGRRGLTGVHGQAEQNSGTTSPKSAMSLSTDTTSTAGLFSFWQKGSQSDAEEKEREMEKIMQEINVEREMEKERRESKKESEDLKVVEAAIERSPNPDQGYKITESHARSHGCEWGNKKTWRIVLRHVDRGKIVSLKVIAELGILCVLRDQGLLEIFSLTTLQCVDYLELEGPNSRHSQKDPSNGNATTVKLGQVWCWSGILLARKDTS…	1459	IPR001680;IPR011044	WD40 repeat;Quinoprotein amine dehydrogenase, beta chain-like
I311_01378	Cryptococcus gattii NT-10	97.4	4e-18	MSPPPPPLTIPILLHPTLPSQASHALPLRPTHITHWTAHSDHGQPAYTALAAQDNTIWVVADQPAPPLDDHDLLKEETSTLIPSISTSSPISLRRSRPAPTQPRTPSQRPRATSTASTAGSSSQHRTCAFSPPLSAHQLPTATLSSATASADPPDQHVHRSSLSGRMELMEQLREHNGGRESAGMGTGLGIGRRGLTGVHGQAEQNSGTTSPKSAMSLSTDTTSTAGLFSFWQKGSQSDAEEKEREMEKIMQEINVEREMEKERRESKKESEDLKVVEAAIERSPNPDQGYKITESHARSHGCEWGNKKIWRIVLRHVDRGKIVSLKVIAELGILCVLRDQGLLEIFSLTTLQCVDYLELEGPNSRHSQKDPSNGNATTVKLGQVWCWSGILLARKDTS…	1459	IPR001680;IPR011044	WD40 repeat;Quinoprotein amine dehydrogenase, beta chain-like
I314_03984	Cryptococcus gattii CA1873	97.4	3e-18	MSPPPPPLTIPILLHPTLPSQASHALPLRPTHIAHWTAHSDHGQSAFTALAAQDNTIWVVADQPAPPLDDHDLLKEEKSTLIPSISTSSPISPRRSRPAPAQPRTPSQRPRATSTASTTGSSSQHRTCAFSPPLSAHQLPTATLSSATASAAPPDQHVHRSSISGRMELMEQLREHNGGRESAGMGTGLGIGRRGLTGVHGQAEQNSGTTSPKSAMSLSTDTTSTAGLFSFWQKGSQSDAEEKEREMEKIMQEINVEREMENERRESKKESEDLKVVEAAIERSPNPDQGYKITESHARSHGCEWGNKKIWRIVLRHVDRGKIVSLKVIEELGILCVLRDQGLLEIFSLTTLQCVDYLELEGPNSRHSQKEPSNGNVTTVKLGQVWCWSGILLARKDTS…	1459	IPR001680;IPR011044	WD40 repeat;Quinoprotein amine dehydrogenase, beta chain-like
CNBE1480	Cryptococcus neoformans var. neoformans B-3501A	96.7	6e-18	MPSPPPPLTIPILLHPTLPSQARHALPLRPTHIAHWTVNSNHGQSAYTALATQDNTIWVVADQPAPPLDDHDLLQEETSTHIPSIYTSSPISPRRVRPAPARPHTPSQRPGATSTASTAGSSSQRRTSAFSPPLSTHQLPTATLSSATASAAPPDQHVHRSSLSGRMELMGQLREHNSGRENAGIGAGLGIGRRGLAGLHGQAEQDSGTTSPKSSMSLSTETTSTVGMFSFWQKGSQSDAEEKGREIDEIMQEINVDREMENERRESEKESEDLKVVEAAIERSPSSGQGYNLPGSHAKSHGCEWGNKKVWRIVLRRVDRGKIVSLTAFEELGILCVLRDEGLLEIFSLTTLQCVDYLELEGPNSRHLQKDPSNSNTATVKLGQVWSWSGIHMARNDTS…	1457	IPR001680;IPR036322	WD40 repeat;WD40-repeat-containing domain superfamily
CNE01530	Cryptococcus neoformans var. neoformans JEC21	96.7	6e-18	MPSPPPPLTIPILLHPTLPSQARHALPLRPTHIAHWTVNSNHGQSAYTALATQDNTIWVVADQPAPPLDDHDLLQEETSTHIPSIYTSSPISPRRARPAPARPHTPSQRPGATSTASTAGSSSQRRTSAFSPPLSAHQLPTATLSSATASAAPPDQHVHRSSLSGRMELMGQLREHNGGRENTGIGAGLGIGRRGLTGLHGQAEQDSGTTSPKSSMSLSTETTSTVGMFSFWQKGSQSDAEEKGREIDEIMQEINVDREMENERRESEKESEDLKVVEAAIERSPSSGQGYNLPGSHAKSHGCEWGNKKVWRIVLRRVDRGKIVSLTAFEELGILCVLRDEGLLEIFSLTTLQCVDYLELEGPNSRHLQKDPSNSNTAIVKLGQVWSWSGIHMARNDTS…	1459	IPR001680;IPR036322	WD40 repeat;WD40-repeat-containing domain superfamily
I308_03892	Cryptococcus gattii VGIV IND107	96.3	8e-18	MSPSPPPLTIPILLHPTLPSQASHALPLRPTHIAHWTAHSDHGQSAYTALAAQDNTIWVVADQPAPPLDDHDLLKEETSILIPSISTSSPISPRRSRPAPAQPRTPSQRPRATSTASTAGSSSQHRTCAFSPPFSAHQLPTATLSSATASAAPPDQHVHRSSLSGRMELMGQLREHNGGRESAGMGAGLGVGRRSLTGVHGQAEQNSGTTSPKSAMSLSTDTTSTAGLFSFWQKGSQSDAEEKEREMEEIMQEINVEREMEKERRESKKESEDLKAVEAAIERSPNPDQGYKITESHARSHGCEWGNKKIWRIVLRHVDRGKIASLKVIEELGILCVLRDQGLLEIFSLTTLQCVDFLELEGPNALHSQKDPSTGNVTTVKLGQVWCWSGILLARKDTS…	1458	IPR001680;IPR011044	WD40 repeat;Quinoprotein amine dehydrogenase, beta chain-like
CGB_E2050W	Cryptococcus gattii WM276	94	4e-17	MSPPPPPLTIPILLHPTLPSQASHALPLRPTHITHWTAHSDHGQPAYTALAAQDNTIWVVADQPAPPLDDHDLLKEETSTLIPSISTSSPISLRRSRPAPTQPRTPSQRPRATSTASTAGSSSQHRTCAFSPPLSAHQLPTATLSSATASADPPDQHVHRSSLSGRMELMEQLREHNGGRESAGMGTGLGIGRRGLTGVHGQAEQNSGTTSPKSAMSLSTDTTSTAGLFSFWQKGSQSDAEEKEREMEKIMQEINVEREMEKERRESKKESEDLKVVEAAIERSPNPDQGYKITESHARSHGCEWGNKKIWRIVLRHVDRGKIVSLKVIAELGILCVLRDQGLLEIFSLTTLQCVDYLELEGPNSRHSQKDPSNGNATTVKLGQVWCWSGILLARKDTS…	1459	IPR001680;IPR011044	WD40 repeat;Quinoprotein amine dehydrogenase, beta chain-like
CC1G_03428	Coprinopsis cinerea okayama7#130	91.7	2e-16	MLEIPLTFPNSSRLRDKSCERPPWGSVIEQSFLSATPTALEYWEGCNDTETCGIVVGCEDGSLCVSGTINRRVFVEIEEEKPSKKVVVYRNFCSPHSPHERSHRWSPSFSLRYHIIPSCSGPGHAVRAVQILEGNQYIAVLHQPGDLSIYSTRDGECVSSISVVEKLDVQRSREIWTWCSLKVGTIDGETLLLVTAATDSSTSAATPDLDEASSEKSLTVAFLLADGPEGIRLEKLGRCDLLGPARGIGIYNGPDESTALFSIDAQGQLLLRPIELGPPTPHTISSISTTPEPDHLGHLALAKSIKAIMNRSPDHLDVSSQPGHQKPRIHLLGARNAGVLLSDSTLTGLSTRNIDGVLYGIVWAHREMTVFSYNSNSLQVLLRETIPDIEDAEWLDNTT…	1252	IPR001680;IPR011047;IPR016024	WD40 repeat;Quinoprotein alcohol dehydrogenase-like superfamily;Armadillo-type fold
CC2G_012707	Coprinopsis cinerea #326	91.7	2e-16	MLEIPLTFPNSSRLRDKSCERPPWGSVIEQSFLSATPTALEYWEGCNDTETCGIVVGCEDGSLYVFGHFEGPTPIAIPSGEQRKRRPRSPLPFPSSRGATNPSTPVSTSFSLSFTRPRTVSGVTIERVEAPKNFVDFDDEPDRLKDILQGRNPNPKGSDTASISAASPAPSIAESLSKSKRKSPPRRSLSIGISGATTPRSFSPSSPHSPHERSHRWSPSFSLRYHIIPSCSGPGHAVRAVQILEGNQYIAVLHQPGDLSIYSTRDGECVSSISVVEKLDVQRSREIWTWCSLKVGTIDGETLLLVTAATDSSTSAATPDLDEASSEKSLTVAFLLADGPEGIRLEKLGRCDLLGPARGIGIYNGPDESTALFSIDAQGQLLLRPIELGPPTPHTISSI…	1368	IPR001680;IPR011047;IPR016024	WD40 repeat;Quinoprotein alcohol dehydrogenase-like superfamily;Armadillo-type fold
AGR57_13606	Phanerochaete chrysosporium RP-78	91.3	3e-16	MAVQLSLTFADDSQSSTYTSFSQAVPSCILPLRQEEIGGCTVTSESLGGAIVGCADGSLYLFHSRRTPPRALSIEPPTRKQASPFPPSSAASSVPTTPRHLRKGARSPRSQSPASLSSLKSPTFSPFHVSKSTVVSSVSTEQVEAPKNYVDFEDEQEKLKGLLRKKGGVKEKTMVDALLPSGEKVKPLGLDKCAHSDSLDTIPSEPSASQELVSPRSSSSSERSVSTPSTPSIAPSFRVSDAAETTSWQLISHTFPTCAGYPSPLASLKLAPGRQLVVALYESGAISAYATEDGTCLARSSVEGESFTTTTGSKTRNKLPVIWHWKQLHVAPMNGSTLVLACGSSEATTSTLQPFDLENGENSEESRIVAFELQVERSDDPDSVTLMNVGDWTIDGPIE…	1397	IPR001680;IPR011044;IPR011047	WD40 repeat;Quinoprotein amine dehydrogenase, beta chain-like;Quinoprotein alcohol dehydrogenase-like superfamily
PLEOSDRAFT_1106825	Pleurotus ostreatus PC15	90.9	3e-16	MPSSFTLPITFAHVSQLPQNDATNCHSIISDSCIACKPSAIVSWAPENEQRAVALGCRDGSIFVFGPQNSKETGNERGEKRAGSGSLSSPSTLRGSHPTSRSTSPSGSSIVSQTPFNISSRSRVVSGITAAAVEAPKNYVDFDDEPSKLKEMLKGRPPKDRSSHAPTVDAVASDVRGDDTHRSSRKVSASLKSPGSPAPLSPIPTPSSTPKGLALRYHIVPRHSGSGQAVSGILLVGSNGILVSLHEQGDIYAFAMQDGRCLSTINATDRFLDSVQSKPKDIPRQSWLWQSLRTVQYGESTLLIATSIVDSTAPSASLEDSAGTEANKCRVVVIEMQSTERSGSFHATFVKLGDWIENGTTHVDVADNFGEDSLFIYVVDENGRLIVKSIRIVENYELK…	1354	IPR001680;IPR011047;IPR036322	WD40 repeat;Quinoprotein alcohol dehydrogenase-like superfamily;WD40-repeat-containing domain superfamily
I203_03877	Kwoniella mangroviensis CBS 8507	87.4	4e-15	MAENPLKIPILLDPHLPASPSSLPISPTHIASWLIPSSTEAGPSRRTALACRDNTIWIHTTSSLLDRQEGVSPGIAIPSITTQAASSPSSPRRHRPTQQRNLSYSGRPRNSSSASSITGKRRTSAFSPPPSALQLPTTTLSSVSASSAGPDQHTHRGSISDRHELRESLEKQKERKDDSSSIIGLGIGGIGRRGLVGLHSKEDRTNDDNDEGRSGERSPKSFVSSTSTQTTSNTNRFGLFGRNSVSTEHEHDEESVLGGGEDREGMKEIQVDLEMEKETREDKKSSQDRKLIEGLISERSPTISTTLPPPIGRKKSVKGKEEFVRRIILREVGRGKIVQMKVYEEVGSLVVLRDEGLLDIFSLATLHQTASINLESPEETKSSGSKQALKVPLFWDWRD…	1480	IPR001680;IPR036322	WD40 repeat;WD40-repeat-containing domain superfamily
I302_07908	Kwoniella bestiolae CBS 10118	87.4	4e-15	MAEKPLKVPILLDPNLPSSPSTLPIIPSHIASWLLPSSSSEAGPSRRTALACADNTIWIHTAPTSTSKENVQSPGNIPFITTQAASSPSSPRRNRPTASRNLSYSGRPRNTSSASSIAGKRRTSAFSPPPSALQLPTTTLSSVSASAAGPDQHTHRGSVSDRHDLRESLEKQKERREDGSSMIGLGIGGIGRRGLVGLHGREEQDERDRDRSGATSPKSFVSSTSNETTSNRFGFFGRNSLSADNDDSESQVGNRENEEKIKEVQVDLEMEKETREDRKSSQDRRLIENLISERSPTIPSNLIPPPTGRKRVKEGKGDDVQRIVLRDVGKGKIVQMKVFEEVDSLVVLRDEGLLDIFSLTTLHQTAHIELESPEEAKSSSSKQGLKVPLFWSWKGTYLA…	1460	IPR001680;IPR011047;IPR016024	WD40 repeat;Quinoprotein alcohol dehydrogenase-like superfamily;Armadillo-type fold
I317_00178	Kwoniella heveanensis CBS 569	86.7	7e-15	MTETPLVIPFLVDADLPTFESDLVIPARPTHIASWTIDTSGDTTAGSSRRTALADSENTIWIITEPEMNEVENENVKPKLRPKPKQLFSPELVPSIQTQAASSPTSPVLSPRRLRPSTQRNLSYSGRPRNTSSASSVVSSSSKRRTSAFSPPPSALQLPTATLSSATASAAPPDAHTHRGSISDRAELREVLREHRERRDDSSSIVGLGIAGIGRRGLTGVHGKEENTDHSGAASPKSAVSTSTEGTARFGLFGRNSISTDTDAESEREKELREQMVEVQVERDMEKERKEDLKEMEDLRVVEAAIERSPTPLASENPAKRHKGNRVSAHATRRLVLRQPGRGKIVALEVLHDIDALCVLRDEGLLDIFSLTSLHSTAAVDLEAVDVKTVSEAATSSKS…	1490	IPR001680;IPR016024;IPR036322	WD40 repeat;Armadillo-type fold;WD40-repeat-containing domain superfamily
I303_07372	Kwoniella dejecticola CBS 10117	83.6	5e-14	MADKPLKIPFLLDPLLPSSTPDQSLPIKPTRIASWIIPSCSEAGPSRRTALACADNTIWIHTSSERASTSVSREDILSPGVGLPSITTQAASSPTSPQIGARRSRPTRSRNLSYSGRPRNASSASSIYSTTSTSGSGSGRNNNSRRTSAFSPPPSALQLPTTTLSSVSASVAAPDKHAHRGSLSDKNDLRESLEKHKERKDDGPSVIGLGIGGITRKGLVGLHGRDEGPSQNMDEKSGATSPKSFMSTNSESTTSTARFGFFGRNSTSTDADNDDEKDRNEERIEEAKVELEMEKEAREDKRELQDRKLIEDVIQNRSPTPTPTISGQFQGDTAGEENKSALEKGKDFVRRIVMREAGRGKIVQMKVFEEIESLVILRDEGLLDIISLATLDQTASVDL…	1515	IPR001680;IPR036322	WD40 repeat;WD40-repeat-containing domain superfamily
TREMEDRAFT_27484	Tremella mesenterica DSM 1558	82.4	1e-13	MSTTRHPLVIPFLLSPDSSSSSSLPALPVNPTHLVSWSQNTSSGPSHHLALASSDNTLWVVNLLSPPSSSRTIRHDDLLSPPSSSRTIYDDTPSQKRHRNRPSPQRHVSFGRPRAPSSASSILTTGSKRHTAFSPPSSATQLPTTCVSTTTATALSPTSSTPIAEEDHAHLDLLDQLREQRRSEDVDRHGLGLGLGLGLMSRRLSIQGKEEDGNTSPTSVVSNDETIVGRIRAWTGTDDKSKVDEISDDRLSEAAVDLEMQKERIEGERERDGMKVVEEAQKSPLLRQTSHLDQSIDEKKRPVRRIVLSQPGRGKIIALKVFEELGLLCVLRDEGLLDLISLQDLKEKVTVDLEEPEPSKTSETHGRGKTLRLSPFWHWCDVHLVRSENQSVIIAHGIP…	1385	IPR001680;IPR036322	WD40 repeat;WD40-repeat-containing domain superfamily
A1Q1_01740	Trichosporon asahii var. asahii CBS 2479	81.6	2e-13	MTRPPPPILPFLPDVQVGGALPARPVKIAAWSVGSTRQVALACEDNTVWVTTSCVGPSNSLVPDLSLPEAYASSPRPVGRPRATSSASSILSGSRRPFSPSSSTPRASLSLTSPTLTSVSDATAAPAPPDGHAHRNSVSDRADLRDYLREQVESDERSSLGLGLAGLTRRGIQVPSRDSSTRGDETPRSSASNTSKADSTGTGITHRLSGLWGKKDDDDLAAKTKWKQDEMAVEAEMAKEEAEDVKEKDDLAVIASRAGKEGAGKESGSSSCPTPRLGDDAKPPVRVVLPNPERGAIIDVAVMEDVGCLVVLRDVGLLDIISLQTLDPVSATSLDFVSVDGKLPKLTHSWLWRGVHLAVREEGTLLIAHGEPWPSPWPSPNGDVTRVVMLNVPGYKCVA…	1349	IPR001680;IPR011047	WD40 repeat;Quinoprotein alcohol dehydrogenase-like superfamily
RO3G_06518	Rhizopus delemar RA 99-880	75.1	9e-12	MSSSSSTTFDAVVPDALSFRLDKDDPLDNQDDKTKHNQDMLEKKIELIATVVSVITSWNINEAFEVLCSRSVKLTKEFSSNISYGLKGANGNLSILAPVKHEREIWTISSSLTAIRLLSISLLAKVVISMAGQENKYSDLITSYAMSLPLVIGKRYCFPSLSLLSKYWQDPSARSLFASAITGLPKDKVDSLINYWETFCCDQPQKLSTRVCKSTASSLTLLLSDAEMDNSEEGGISSAGSVARILSSMELLSQGFKTWEMHIDAAEVLRTLFMYAADSRPTMAHISRAAKVAIFQISIANMPLVISTLTFDTIQAKSLDVRLRCLKIIGIFIKKEPILLYSYVQSVIETVVKTLDPNVPHMREAMVQSTTSILHDLVKTYPSVDFSSSAQKLAVGTLE…	447	IPR016024;IPR036322	Armadillo-type fold;WD40-repeat-containing domain superfamily
AMAG_05241	Allomyces macrogynus ATCC 38327	74.7	3e-11	MTTFLLPLVHWRPHPQENDVTSLALAPAPTGIDPAESVLHRPGHLVIAGTERGNVWVFRVRDGDDSAPCLAPHFVLAGHTTPVTCIAFARQIADVGAAGEERVVLTASEDGLVCLWDLSDGHCLNAASTGFPGTPRTLAVSPCGTVAFLGGEGARLLVLDGQTLEVLASSSEGNEWTVQVHCLSQAADQKVYLLVLTPTCLSQLVYDVMQQMLVQVFTMPVAEQVDDPAAEGGWLEMSVSADKLAVVGRKAVMLFDWSIGKIQRVGTVYVPKGEAEWASGQFLSDGILVLSSRFNSHYFYDIRTSLSAPLAKSESQLNHAALTIAVGNRLLSAFREDFEVVKLTRNDQQPLSLSLITRFSFTDFWPTCTDDAPPPVTDVAPSAEPSPIANDPLTCQLLV…	1303	IPR001680;IPR011047;IPR019775;IPR036322	WD40 repeat;Quinoprotein alcohol dehydrogenase-like superfamily;WD40 repeat, conserved site;WD40-repeat-containing domain superfamily
PSTT_02638	Puccinia striiformis strain 93-210	73.9	5e-11	MERVVDRAGGEQLIAQITLGPIEPSPPATSESAQSNYFFNLFSDQSLLPTSTCKWFQRFYSKPIQVHSVSDCCLVSTLNGQLINLRSNHPQPTLELNKKHSNLSTSSISTSKPAKLLSAHSLYPIKTSAPSIYSNSSRSSSISSINSIGHHSIKASPTLSISILKNHSSSTNLNDQLQNLQHQPYSPKQKEAEHHNKQSLHSPQLAHESSRSHSRSPTFSRHHSPNPHHATRNSISHQFESLWQGSTHQHLRSASSSTINNHQSHLERPTSPPSQPPTLSHHHQSTQAFPYAFSSSTLNNTLPYSDPIISITTIHTHQNLPFTPDQSASRPLQNHIHIYNPRVPSSSVIFTLSRFGKCLKLSTLDGHIINSIDLSNTCSDGLVRFDDWIFLKTPPRGEE…	1643	IPR001680;IPR036322	WD40 repeat;WD40-repeat-containing domain superfamily
PSHT_00113	Puccinia striiformis 93TX-2	73.6	7e-11	MERVVDRAGGEQLIAQITLGPIEPSPPATSESAQSNYFFNLFSDQSLLPTSTCKWFQRFYSKPIQVHSVSDCCLVSTLNGQLINLRSNHPQPTLELNKKHSNLSTSSISTSKPAKLLSAHSLYPIKTSAPSIYSNSSRSSSISSINSIGHHSIKASPTLSISILKNHSSSTNLNDQLQNLQHQPYSPKQKEAEHHNKQSLHSPQLAHESSRSHSRSPTFSRHHSPNPHHATRNSISHQFESLWQGSTHQHLRSASSSTINNHQSHLERPTSPPSQPPTLSHHHQSTQAFPYAFSSSTLNNTLPYSDPIISITTIHTHQNLPFTPDQSASRPLQNHIHIYNPRVPSSSVIFTLSRFGKCLKLSTLDGHIINSIDLSNTCSDGLVRFDDWIFLKTPPRGEE…	1662	IPR001680;IPR036322	WD40 repeat;WD40-repeat-containing domain superfamily
VP01_167g6	Puccinia sorghi strain RO10H11247	73.2	9e-11	MDNVVVVVGERKPHQLIAQITLSPIAPSSTSPIDESAQANHFFNLFESQLPSGSKWLHKYQQRPIALHQFNSTISHHHHISAANCLVSTLNGQLINLRSISKSNHHQHHHHHQKQLAEFESNKQPFRRGSNSSISTSKPIHPSRPTLSPSKPSAQSIYSDSSKSSSTTSIHSLGHHSIKASPTVSISILPNSSNLHDQLESLQLGHQEYRHQQHSKQPYSPHQTDHHPPKKDPLSPRISESRSISHSPTSSTVSHHRHTTPRNSISHPFESLWQGSSHQHLKLPLSSSLSTIINNPSKPEIPNPFDQLQQHAFLPSPTISDPHTNSPSPFAFSSSTLVNPLPYSDPIISIIIPHAHQGLLPSLHSSSPHNHPHLNNPQNSSFSHIFTLSKFGKCSKVSP…	1636	IPR036322	WD40-repeat-containing domain superfamily
sr10159	Sporisorium reilianum SRZ2	70.5	7e-10	MTTATPLSLPFVLDQKRHAPASHPGRRRWKPERPNYRAILTASHSKSSAADDATAATSSRLQNAPTVPTTQVDPDQLEAELEEWGLPSSSRTSKLTPPTSALSWDENSAQASCSYLQRHALATASLDQWDPSISFAPYSSSGLDPIDLPKSNAQPITYRPDLGRVVAVGRDDGTVSIYRAYGRLEDYDSLSSREQHGRDADDSLPASASASANLSQLSGSPSRRSSIISSASRLRSPKIEPPSIRLPSSAASKSILSPGREHSPLLPTFAHVDRSSLAARSTISAASVSSTVAVNVQVDDGFPANSLQSNVNATGHTAGRTFGEQAEDRLELQMAAAERNDHQHGVVGGVIERLGFSSHSHSPSPHQHSLKEHSRHHSSHRIRSSESRQSPVTPPSVTP…	1776	IPR001680;IPR011044;IPR019775	WD40 repeat;Quinoprotein amine dehydrogenase, beta chain-like;WD40 repeat, conserved site
MSYG_2570	Malassezia sympodialis ATCC 42132	68.6	3e-09	MSHAAALLVPLGAALAPPCVPPLIGAHYQEQHVDPEERKEANDESAWSDAGSDAEPVWSVPWFHAGGASSPDALIKTGEVRAAMGGDEGSVYVFARAITRPDGTAPPDEAPATPSPPVEPRSSTLSPSENARPGIVTRRHHRQNLQLLVASLAPSDVSSLHSAPPSCAATSPQIGRRDPTVSTSHATASSTPEDPKRSLAENLLEAQYHAADVPTVIEHPFHDHPKYVPHVHTHHAAAEAPDKAPTKAPAEASAPIPMTAPCTDPAPDRPSAGEPAPWTTDDATPWSCQRCLYSPDASAVVAITVTGTPSDPGLLLVQQASGRLTAWDRTTLTMLGTVSINAGCHDSSGMTDIVFEYQAASTDKPVYQSVARCTYRMEAPPDLGPYHVAPVRLAKGCEP…	1413	IPR001680;IPR011044	WD40 repeat;Quinoprotein amine dehydrogenase, beta chain-like
MGL_2485	Malassezia globosa CBS 7966	64.7	3e-08	MGVPRVPPRIPWQHRHVGATERAQRNNDERENASECEEADGWSETDSDAEESIQSSGSVWSSAWFHVFPASDRTTASQGEARFAVGGSDGSISIFSRTAYSMASESVSATLCNSIHLSVNSSSTTSPATSPSTSPSTSTSSAKDQNKLITRKKHRRNLQMLVSSMYSPTTSAASGAEQSSMTCSPSFTSRGADGAQGSDGSTAGSTGIYCALQSPLHAPQSATIGMTKATSGPAQLDERSFGGQAEHLLEAQYQSTDIPKVIEHPVLDHHPHYVPRTHEPHQDMHLSKQDAHRTVPDNQSRPALPRVVSGHTSPERESSSDTWALHDGTCKCVYRLYSSDTSAIVSLHVDNDLRTHPLLISCQASGRIVVWDATFMTLIGSAMIRCTEHKSGQAGHSAD…	1555	IPR001680;IPR011044	WD40 repeat;Quinoprotein amine dehydrogenase, beta chain-like
PGTG_21350	Puccinia graminis f. sp. tritici CRL 75-36-700-3	64.7	3e-08	MHSDGDVNIPTQTDPLILCVSSETQPVLLNSVDFKIFPTKYSNSSTERHDRFCKTKIWKQSRTESNRWTINLISLSWSKEIWTRELNVFEDGEGSSNWTIQETREPILLKTLGDDLNLEEERPFGIVVAQDQFAVWSADRFWVFERPSLPSSNEKDGEPRTNYYSPSESSPQISGDDDLIVSLSFLGSFGILAVSKRHVRLFRSAGSEGTLNGWSEWKVRPIDEARFTLDSPCQFEFAISNSIVPSSIDSHFDLIKTVNLLTVDLDFSTGQRRFSELSFSTEAPDNTSANAESRPDQDSMSSVNPPVYPHRRDLYLSAQTTGPTDPPSICLTCSIWLEDDHRPTIVVGDSKGQLSVYTLNILSSRHSLPESTWKLERLVEEEQLGGPVSALYADPQWVL…	1195	IPR036322	WD40-repeat-containing domain superfamily
UMAG_00475	Ustilago maydis 521	63.9	5e-08	MTTVTPLSLPFVLKQNDPASNSNRRRWKPDRPSYRALLNPNHSKSSSGERLSSSASRAQNSIKTATPVIDYGQLEADAQEWGLPFSPSASKLAAPTSALSWDENSAQTSYSYLQSERLTYPTWAVSLDQWDPSISFAPYAFNGLFPTDLQQKTASTVHPTTYDPSLGRIVLVGRDDGTVSVYRAYGRVEDYDSLSSKDQQLCTTEDSLPASASASANLSQQLSRSASRRSSDVSTPSRLRSPDVEASSIRLTSSVATKPISSSSHEPSSFLNTFLHVDRSSLATRSIISAASISSTVAANVQIDEGLPVNSLQSNVTAMGHTAGRSFGEQAENRLELQIAAAERNDHQHGVVGGVIERLGFSSHSHSHSHSHSHSHSHSHSHSHSHSHSHSHSHSHSHS…	1824	IPR001680;IPR011044;IPR019775	WD40 repeat;Quinoprotein amine dehydrogenase, beta chain-like;WD40 repeat, conserved site
MGG_05616	Pyricularia oryzae 70-15	62.8	9e-08	MAQDSVEGPADAALQALIIKNAKQTRDIFTDITSRKRIKLVDPATPTDGDLDRDTLALRFNSEYADLRELPPALAARQVAAAGGRKKPGARKAAAAGPPADTPEEEKSRKLIEGIPTRGANPRSQNGTGAAQSSALVLKGRGTGTEGQGGQEQRQQQKQNDRGPPVIGQQLTLARAQELNMQLKPEWHRPWKLMRVISGHLGWVRALAVEPDNKWFASGAGDRTIKIWDLASGRLRLTLTGHISTVRGLAVSPRHPYLFSCAEDKMVKCWDLETNKVIRHYHGHLSGVYTLALHPTLDVLVTGGRDGVARVWDMRTRSNIHVLSGHTGTVSELVCQEADPQVITGSLDSTVRMWDLAAGKTMGVLTHHKKGVRALATHPTEFTFASGSAGSIKQWKCPE…	510	IPR001680;IPR020472;IPR036322	WD40 repeat;G-protein beta WD-40 repeat;WD40-repeat-containing domain superfamily
PODANS_1_18510	Podospora anserina S mat+	62.4	1e-07	MAAEVANGAGLETEVSHLESLILANARRSKSIYANTSTDSGRKRLKLDPGLASEDPDISKTSLSLRLHAEYEDVQTLPEVIAKKLPAAGPRKKKPKAAEEAPSKSEEHARKLIEGIPANKTGPGSNTLVLSRRPGGAGAAGAGAKPSANRNDPQNMSLTRRQDNLLAQPRPDWHPPWKLQRVISGHLGWVRALAVEPNNKWFASGAGDRTIKIWDLASGQLKLTLTGHISTVRGLAVSPRHPYMFSCGEDKMVKCWDLETNKVIRHYHGHLSGVYTLKLHPTLDVLVTGGRDGVARVWDMRTRSNVHVLSGHTGTVADLVCQEADPQVITGSLDSTVRMWDLAAGKTMGVLTHHKKGVRALTTHPTEFTFATGSTGSIKQWKCPEGAFMQNFDGHNAII…	497	IPR001680;IPR019775;IPR020472;IPR036322	WD40 repeat;WD40 repeat, conserved site;G-protein beta WD-40 repeat;WD40-repeat-containing domain superfamily
TESG_03388	Trichophyton tonsurans CBS 112818	62.4	2e-07	MSTFDMDLKRRPSDDLANSAKSLRLEDKQDNKYNNEGDGSQYNNTSAGRQYVADQINITENRIDKGENLEFLKDLRLTDPRDDKSRILDTKGGLLAKSYEWIVDFGDFKKWRSDQGSGVFWISGSPGKGKTMLLCGIIDHLSNPGGKHIPPSFFFFQEGDSQLNNATAVLRGLIYLLALQHRSFLDYLQERYSLSGGTLFADPENFFALSNVFRNMLSIQTTKPIYLIVDALDECQTDLRKLLDLICQTSSTPSNCVKWIVSSRNLYDIKEVLGPFEHKVYLSLDHNEALISTAVNTYIDHKVAQLSRAKGYSRTVQEEVRKYLKENANETFLWVALVCQRLSGIKPWNTRAELQKFPPGLEDMYGVMLGQMLKLDDNDLDFCKSILAIAMIAHRPITF…	1538	IPR000772;IPR001680;IPR002110;IPR007111;IPR019775;IPR020472;IPR027417;IPR036322;IPR036770	Ricin B, lectin domain;WD40 repeat;Ankyrin repeat;NACHT nucleoside triphosphatase;WD40 repeat, conserved site;G-protein beta WD-40 repeat;P-loop containing nucleoside triphosphate hydrolase;WD40-repeat-containing domain superfamily;Ankyrin repeat-containing domain superfamily
TERG_01851	Trichophyton rubrum CBS 118892	61.6	3e-07	MSSLDMDLKRRPSDELASSAKALRLEDKKDNQYNNDGDGSQYNNTSTGRQYVADQINITENRIDKGENLEFLKDLRLTDPRDDKSRILDTKGGLLAKSYEWIVDFGDFKKWRSDQGSGVFWISGSPGKGKTMLLCGIIDHLSNPGVKHIPPSFFFFQEGDSQLNNATAVLRGLIYLLALQHRSFLDYLQERYSLSGGTLFADPENFFALSNVFRNMLSIQTTKPIYLIVDALDECQTDLRKLLDLICQTSSTPSNCVKWIVSSRNLYDIKEVLGPFEHKVYLSLDQNDALISTAVNTYIDHKVNQLSRAKGYSRPVQEEVRKYLKENANETFLWVALVCQRLSGIKPWNTRAELHKFPPGLEDMYGVMLGQMLKLDDSDLDFCKSILAIAMIAHRPITF…	1538	IPR000772;IPR001680;IPR002110;IPR007111;IPR011047;IPR019775;IPR020472;IPR020683;IPR027417;IPR036322;IPR036770	Ricin B, lectin domain;WD40 repeat;Ankyrin repeat;NACHT nucleoside triphosphatase;Quinoprotein alcohol dehydrogenase-like superfamily;WD40 repeat, conserved site;G-protein beta WD-40 repeat;Ankyrin repeat-containing domain;P-loop containing nucleoside triphosphate hydrolase;WD40-repeat-containing domain superfamily;Ankyrin repeat-containing domain superfamily
MGL_3408	Malassezia globosa CBS 7966	61.2	3e-07	MFICQKSGFAADRRRHTRLLTRRCLIATTTACLYLGVLLADTILIPIAACVLWRLAHTRPIVQPGQLLHFLHRGLLYTEAERHVQKLRSITEASPSGANDNPSPSASLPKPEALVAPTCLTPSIEVQPEKVEKYVNASSQTSALPCQPSAMSPPIEQPGSASTPSISVGSTSAKRRLDWDVRASDKRSRNEAVAMDVSPPSGELQSEGSARRSKSKAKNDHARRSSSNEQPLPTTSSSRSPKITPSQPASIDPDAIVLSGHTAEVFVSAWNPTVPDLLASGAGDGTVRIWDMASPHDPPVVCKHLPPTQAKNVSSVAWNPDGTLLASGSYDGILRLWTPQGDLHLVMSMHQGPIFSVRWNRKGNLLLTGSADGSAIVWDVSSGRTRQQFSLHADNVLDV…	653	IPR001680;IPR019775;IPR020472;IPR024977;IPR036322	WD40 repeat;WD40 repeat, conserved site;G-protein beta WD-40 repeat;Anaphase-promoting complex subunit 4, WD40 domain;WD40-repeat-containing domain superfamily
TMEN_5647	Trichophyton mentagrophytes TIMM 2789	61.2	4e-07	MSTFDMDLKRRPSDDLANSAKSLRLEDKQDNKYNNEGDGSQYNNTSAGRQYVADQINITENRIDKGENLEFLKDLRLTDPRDDKSRILDTKGGLLAKSYEWIVDFGDFKKWRSDQGSGVFWISGSPGKGKTMLLCGIIDHLSNPGGKHIPPSFFFFQEGDSQLNNATAVLRGLIYLLALQHRSFLDYLQERYSLSGGTLFADPENFFALSNVFRNMLSIQTTKPIYLIVDALDECQTDLRKLLDLICQTSSTPSNCVKWIVSSRNLYDIKEVLGPFEHKVYLSLDHNEALISTAVNTYIDHKVAQLSRAKGYSRTVQEEVRKYLKENANETFLWVALVCQRLSGIKPWNTRAELQKFPPGLEDMYGVMLGQMLKLDDNDLDFCKSILAIAMIAHRPITF…	1538	IPR000772;IPR001680;IPR002110;IPR007111;IPR011047;IPR019775;IPR020472;IPR027417;IPR036322;IPR036770	Ricin B, lectin domain;WD40 repeat;Ankyrin repeat;NACHT nucleoside triphosphatase;Quinoprotein alcohol dehydrogenase-like superfamily;WD40 repeat, conserved site;G-protein beta WD-40 repeat;P-loop containing nucleoside triphosphate hydrolase;WD40-repeat-containing domain superfamily;Ankyrin repeat-containing domain superfamily
A1Q1_07562	Trichosporon asahii var. asahii CBS 2479	60.8	4e-07	MPYYLSNESYPLAHEPTPEDLRFLEFNLGGRRVVVAEDGAEGTSGETTGPGWRRTVATGNDERVGLGNYINRIKKDKDKEQKERKRPHVQDARSHSPLPQPVVRQRSPPRKKARPSDIYTTAAGEDQSLIPSPLQSPTDSGHAPAQPSLGSGQEMAALFSLPAIVNHFDQLPDKVQQHVLMHLFRRSRMPTIQRVSSFAATALKRDFISLLPQEIAVQVLCKVDVNSLASAARVSRSWRKLVDGERSVWRTRLMEDGLWSGHGVEEEEEKELLRRYEVLDREARRRHKSKAGTPSDDEPMQGANAIGDHPTPYKHIYRRRYTNNQTWLNAKPEHFSFPGHGTHVVTCLQFDEDKIVSASDDHSINIYSTQTGQLRKRLDGHEGGVWALEYKGDTLVTGA…	777	IPR001680;IPR001810;IPR019775;IPR020472;IPR036047;IPR036322	WD40 repeat;F-box domain;WD40 repeat, conserved site;G-protein beta WD-40 repeat;F-box-like domain superfamily;WD40-repeat-containing domain superfamily
BSLG_05642	Batrachochytrium salamandrivorans BS	60.1	6e-07	MARTPSSASKRASTGRRTAGNTPKKASSVPDASATDNVTADESESVAKLDTAAPAAVSDVLPSKESLMLSRLLSTNLKRTHELFSNALVVQVPTDPQSQRTKLASKILDEWCHVAELPKSIAVQAQSKPKLKTGQSPAASSTDSGDNAVGEMIDTLSARPTDLSATKNASGVVALRSQLPSFSQTSNFGTTALIRIQQGRKIPTPKWHAPWKLMRVISGHTGWVRCLAVDSSNEWFVTGAGDRMIKIWDLASGTLKLSLTGHISAVRGVAVSSRHPYLFSAGEDKQIKCWDLEYNKVIRHYHGHLSGIYTLALHPTLDYLVTGGRDATARVWDIRTKDQIFALTGHASTVSDIKCQEADPQIITASSDSTIRLWDLVAGRTMSTLTHHKKSVRALTINP…	530	IPR001680;IPR019775;IPR020472;IPR036322;IPR045241	WD40 repeat;WD40 repeat, conserved site;G-protein beta WD-40 repeat;WD40-repeat-containing domain superfamily;WD repeat Prp46/PLRG1-like
PTTG_08133	Puccinia triticina 1-1 BBBD Race 1	60.1	9e-07	MDAVGVEQRTLTAQIILRPPETAAPSPISESAQPRHLFELFSGQLPLSCQWFQRFYSRPLSLHQFSSAISHSDHIRASNCLLSTTNGQLINLRSITRSSHHHHQQSTHALINLKHPNQSASSIATSKPINPSRSSLSPSFQAPDTQQLRPLKPAAASIYSNSSRSSSTSSIHSHSIKASPTVSISILNNSIPSHLNDQLESLQLDHQHYQQQPQQHHHHKQPHQTDDQLPKKHPHSPKALESRATSQSPSSSTTSYPRHTTVARNSISHPFESLWQGTHQPFKLTSSTSLSTIINDQSKAEITSPHVHNTLLPSPTLSNPHPSRSSPFTFSSSTLVNPSPYPDPIISIITAHIHQSTLRPSVEQSPSHASSLPSHVHMHNPRDPSSTVIFTLSRFGKCS…	1629	IPR036322	WD40-repeat-containing domain superfamily
Bcin11g00600	Botrytis cinerea B05.10	59.7	6e-07	MATAVASLPSDDQIQSLIKQNAKRTRSLFADTESIPDPKSTETADKLALVGRVHAEYDHVRELPAALAAKQAAAAGNRRKKAKVQATDGDSAADNNTMKMIEGIPSRIESSGAGSSTSLIIRGKDAPPNANGPSISTAQSNLPSSSLVRKQNFVQAKPEWHAPWKLMRVISGHLGWVRALAVEPENRWFASGAGDRTIKIWDLATGGLKLTLTGHISTVRGLAVSPRHPYLFSCGEDKMVKCWDLETNKVIRHYHGHLSGVYTLALHPTLDVLVTGGRDGVARVWDMRTRSNIHVLSGHKGTVSDLKCQEADPQVITSSLDSTVRLWDLAAGKSMGALTHHKKGVRALAIHPKEFTFASGSAGSIKQWKCPEGAFMQNFDGQNAIINTLSVNEDNVLFS…	483	IPR001680;IPR019775;IPR020472;IPR036322	WD40 repeat;WD40 repeat, conserved site;G-protein beta WD-40 repeat;WD40-repeat-containing domain superfamily
NCU02966	Neurospora crassa OR74A	59.7	7e-07	MAAEVANSAANGSGPDTNPLSTMIRENARKTKLIYAATATTTDASGTSGRKRLKLDPGLASEDPDITKTGLSLRLHAEYSDVQTLPEAIASKLPAGGPRKKKAKPAIEEAPSKSEEHARKLIEGIPPSKSAAANSNALVLSRSKPGGAGASSTRPNAQRNEPQTNSLARRSDVLVQPRPDWHPPWKLLKVLSGHLGWVRALAVEPDNKWFASGAGDRTIKIWDLASGALKLTLTGHISTVRGLAVSPRHPYLFSCGEDKMVKCWDLETNKVIRHYHGHLSGVYTLALHPTLDVLVTGGRDGVARVWDMRTRSNIHVLSGHTGTVADLVCQEADPQVITASLDSTVRMWDLAAGKTMGVLTHHKKGVRALTTHPTEFTFATGSTGSIKQWKCPEGAFMQN…	504	IPR001680;IPR019775;IPR020472;IPR036322	WD40 repeat;WD40 repeat, conserved site;G-protein beta WD-40 repeat;WD40-repeat-containing domain superfamily
NEUDI_94975	Neurospora discreta FGSC 8579	59.7	6e-07	MAAEVANSAANGPGTDANTLETMIRENARKTKLIYAATTTTTDASGTSGRKRLKLDPGLASEDPDITKTGLSLRLHAEYSDVQTLPEAIASKLPAGGPRKKRANPAIEEAPSKSEEHARKLIEGIPPSKSAAANSNALVLSRSKPGAGASSTKPNAQRNEPQTNSLARRSDVLAQPRPDWHPPWKLLKVLSGHLGWVRALAVEPDNKWFASGAGDRTIKIWDLASGALKLTLTGHISTVRGLAVSPRHPYLFSCGEDKMVKCWDLETNKVIRHYHGHLSGVYTLALHPTLDVLVTGGRDGVARVWDMRTRSNIHVLSGHTGTVADLVCQEADPQVITASLDSTVRMWDLAAGKTMGVLTHHKKGVRALTTHPTEFTFATGSTGSIKQWKCPEGAFMQNF…	503	N/A	N/A
NEUTE1DRAFT_51277	Neurospora tetrasperma FGSC 2508	59.7	7e-07	MAAEVANSAANGSGPDANPLSTMIRENARKTKLIYAATATTTDASGTSGRKRLKLDPGLASEDPDITKTGLSLRLHAEYSDVQTLPEAIASKLPAGGPRKKKAKPAIEEAPSKSEEHARKLIEGIPPSKSAAANSNALVLSRSKPGAGASSTRPNAQRNEPQTNSLARRSDVLVQPRPDWHPPWKLLKVLSGHLGWVRALAVEPDNKWFASGAGDRTIKIWDLASGALKLTLTGHISTVRGLAVSPRHPYLFSCGEDKMVKCWDLETNKVIRHYHGHLSGVYTLALHPTLDVLVTGGRDGVARVWDMRTRSNIHVLSGHTGTVADLVCQEADPQVITASLDSTVRMWDLAAGKTMGVLTHHKKGVRALTTHPTEFTFATGSTGSIKQWKCPEGAFMQNF…	503	IPR001680;IPR019775;IPR020472;IPR036322	WD40 repeat;WD40 repeat, conserved site;G-protein beta WD-40 repeat;WD40-repeat-containing domain superfamily
SJAG_00290	Schizosaccharomyces japonicus yFS275	59.7	9e-07	MSNNAGMQKVHDLLDAIKTEYDTLSQQASVLKNRKIDYESSVITSQIQEMQQIQHSLSELETQHKKMKESYEEEIASLKKKLESKNNETAGLSAADQHLFGNDSTGQATRPQLQAQPYKPVLSQPGTAAFQASTQKQPVPYTAIDGSSAIQSIPTVQPLNHPQGVDSLGNPQPGQGTVPGAATFSSGGAFQQDPSAATAAANLPPGGPMTQPVGPGAATVAQGAFYNNNANTNPSSNNNVITKLEQTPSTPAEVPAPSAHVAAVGNPVPPSNAADVNPQQQQRQPSPAASAPIDRRMSLDERTKESGQDWYAVYNEKMPKRMSIGLVHTLEHKSVVCCVRFSADGKYLATGCNRAAEIFDVQTGQKLATFEQENTNPETDLYIRSVAFSPDGKYLVTGA…	630	IPR001680;IPR013890;IPR019775;IPR020472;IPR036322	WD40 repeat;Transcriptional repressor Tup1, N-terminal;WD40 repeat, conserved site;G-protein beta WD-40 repeat;WD40-repeat-containing domain superfamily
SMAC_00484	Sordaria macrospora k-hell	59.7	8e-07	MAAEVANSAAKGPGTDANPLEIMIRENARKTKLIYAATTTTTDASGSTSGRKRLKLDPGLASEDPDITKTGLSLRLHAEYSDVQTLPEAIASKLPAGKPRKTKAKPAIEEAPSKSEEHARKLIEGIPLSKSTAGGANSNALVLSRSKPGAGSASSTRPNAQRNEPQGNSLARRSDVLAQPRPDWHPPWKLLKVLSGHLGWVRALAVEPDNKWFASGAGDRTIKIWDLASGALKLTLTGHISTVRGLAVSPRHPYLFSCGEDKMVKCWDLETNKVIRHYHGHLSGVYTLALHPTLDVLVTGGRDGVARVWDMRTRSNIHVLSGHTGTVADLVCQEADPQVITASLDSTVRMWDLAAGKTMGVLTHHKKGVRALTTHPAEFTFATGSTGSIKQWKCPEGAF…	507	IPR001680;IPR019775;IPR020472;IPR036322	WD40 repeat;WD40 repeat, conserved site;G-protein beta WD-40 repeat;WD40-repeat-containing domain superfamily
HMPREF1544_04379	Mucor circinelloides 1006PhL	59.3	1e-06	MKPEKSDQTDEGYVEQRFEEPLFMKDWSDDQFAYQILLCIPLSKTVKVVERLSPLLRRDFTAILPYEIAIQILYYLDLTSLTCMSRVNKRWKLICEDQTLWRSLFYASGWSANQTSIDRYLSSLPTPSSDESIQHTIPQKTVSSIPLARTTASLYNPAALPMMPGAPTTRLKPFKRSTDLFFDKILRHNSNNNASSSSNNPYRSTNRHIEDGVGNSSVALRPTQVHPSRSQPLLTRSSTNTNREVISHVIVERPFINRPPPRLHAKYDEAAIYHYHEEQDLRFINWKRLYRNRRLIDHRWQDGRCKMRPFPPTHHINGMLLFEDVQHNSGIYCLQFDNNLLVTGSRDRNIKMWNIKTGQLLHTLEGHTGSVLCLQFDHRYLISGSSDGTLIVWDIVSGE…	608	IPR001680;IPR001810;IPR019775;IPR020472;IPR036047;IPR036322	WD40 repeat;F-box domain;WD40 repeat, conserved site;G-protein beta WD-40 repeat;F-box-like domain superfamily;WD40-repeat-containing domain superfamily
K441DRAFT_370753	Cenococcum geophilum 1.58	59.3	1e-06	MRLCGALVSQKVIASRSIDLTIALHLSLYDAFHFFTIMTDIVHSNSSPAELIRTSAKRTREIFAADFTSPAALEHTSNESFSISPTSSSSRDLADRINVATRIHNEYEDVRELPSALAAKQANAAASAAARRKKNKTQTANEEQPSDPKMRKMIEGISEQSEQAKPAASMALTVRARGNGAAPNANGPTPQRNIPSSSLVRKDTVRQLKPEWHAPWKVMRVISGHMGWVRSLAVEPDNQWFASGAADRTIKIWDLASGTLKLTLTGHISAVRGLAVSPRHPYLFSCGEDKMVKCWDLETNKVIRHYHGHLSGVYTLSLHPTLDVLVTGGRDGVARVWDMRTRTNIHVLSGHKGTVSDVKCQEADPQVISSSLDSTIRLWDLAAGKTMGVLTHHKKSVRA…	535	IPR001680;IPR019775;IPR020472;IPR036322	WD40 repeat;WD40 repeat, conserved site;G-protein beta WD-40 repeat;WD40-repeat-containing domain superfamily
FUN_010146	Rhizophagus irregularis C2	58.9	1e-06	MNIENHPACISETVIEERVTTFLESPTDEGYNDGYEEVKHEFEIPSWITSLSEEQRIEFAFQLLLTLPTPKIAQLHNRLSPLFHRDFLSLLPYELAIHILSFLDARTLGRAACVSKQWRKVSSDGSLWRNLFFKNGWTVNTKMVELYLQTPICNRSNSPFNRGKNPDQTISTQQQLGADDDYELDDIHDDLIESDQDLNSQYNNENSQSFHYPSTYQVNLLPTNDGSGSQQEDLNSDIWNGVSSHSRTKINQSSINIPSAIPSTSLSTVSAPISDRSSSADNQFIRRSTSLLHHPTTQLPSPPLPSHFLIPPSAYVPYNLPILPMHQNESGQPVINWKYLYQQRSLLEHHWRKGIYSIRKLPGHTESIYCVQFDEHKIISGSRDDTIKIWDIKTGYCIR…	643	IPR001680;IPR001810;IPR019775;IPR020472;IPR036047;IPR036322	WD40 repeat;F-box domain;WD40 repeat, conserved site;G-protein beta WD-40 repeat;F-box-like domain superfamily;WD40-repeat-containing domain superfamily
RO3G_04639	Rhizopus delemar RA 99-880	58.9	1e-06	MTELNQELEKLDLKKSSKGSLSQSEHAKDQRSLATSNEHVGMHSSHIQPTEDIFNANDPRLKEDVIAIILQYLQDEGYHLSHSVLYDETNVKWKEREERTLEIKRLKKSILDGDWPEVEKLCTKPLVKNHRSFLYSVYKQQYLEYLEKREIQKAFTFLNKRLKPLEHFQTKPNEFKDMCYLLTAKSIHEAPSFKHWEGIMASRESLVDQLNTILEFETADRAGNRHIPPDRLLTLLRQAVAYQIEFSRYHPKIAPTVNTLLDDYSGFVIPNAVRATLKGHQGNVKCIEFIGEEGKKVVSGSSDNTLRLWETETGRCLDVFESHRSRIWDLSSTRQGDFVASASGDATVKIWNLKSKKAVSTLTGHSGDVYSVKYHPDENHLVTGGYDKTVRLFDVNTGS…	573	IPR001680;IPR006595;IPR019775;IPR020472;IPR036322	WD40 repeat;CTLH, C-terminal LisH motif;WD40 repeat, conserved site;G-protein beta WD-40 repeat;WD40-repeat-containing domain superfamily
RhiirA1_457281	Rhizophagus irregularis A1 (DAOM-664342)	58.9	2e-06	MNIENHPACISETVIEERVTTFLESPTDEGYNDGYEEVKHEFEIPSWIASLSEEQRIEFAFQLLLTLPTPKIAQLHNRLSPLFHRDFLSLLPYELAIHILSFLDARTLGRAACVSKQWRKVSSDGSLWRNLFFKNGWTVNTKMVELYLQTPICNRSNSPFNRGKNPDQTISTQQQLGADDDYELDDIHDDLIESDQDLNSQYNNENSQSFHYPSTYQVNLLPTNDGSGSQQEDLNSDIWNGVSSHSRTKINQSSINIPSAIPSTSLSTVSAPISDRSSSADNQFIRRSTSLLHHPTTQLPSPPLPSHFLIPPSAYVPYNLPILPMHQNESGQPVINWKYLYQQRSLLEHHWRKGIYSIRKLPGHTESIYCVQFDEHKIISGSRDDTIKIWDIKTGYCIR…	643	IPR001680;IPR001810;IPR019775;IPR020472;IPR036047;IPR036322	WD40 repeat;F-box domain;WD40 repeat, conserved site;G-protein beta WD-40 repeat;F-box-like domain superfamily;WD40-repeat-containing domain superfamily
AFLA_085610	Aspergillus flavus NRRL3357	58.5	9e-07	MASTIPTGACEPTISKTLPRDGLAVTACEMGTKYFVIAKEVALYLFNFADNSLIMLQERGNITWSLALHEDKNLLVTGGTEGVVRIWNIQTMSVIRSLKGHTATVRSLLIVDDTTLISGSRDSTICLWDLDSDATDPKLVLKGHAKTVRCLKVHGGVLVSAGYDGESRVWDIYTGQCLRVLKGHTGTLFALCFDGSRIVTGSLDSTIRVWDPRSGACLGVLSGHSGAVTRLFLQGDTLISADNAGTVKVWSLSNASGRTIAEEKDGSVISLAADGENILVGNTNGSVSLVPHESGTSRTLVAGADAVWSVGFKPSNRPLAVYLKGGDTQLAIF	333	IPR001680;IPR019775;IPR020472;IPR036322	WD40 repeat;WD40 repeat, conserved site;G-protein beta WD-40 repeat;WD40-repeat-containing domain superfamily
F9C07_1340	Aspergillus flavus NRRL3357 2020	58.5	9e-07	MASTIPTGACEPTISKTLPRDGLAVTACEMGTKYFVIAKEVALYLFNFADNSLIMLQERGNITWSLALHEDKNLLVTGGTEGVVRIWNIQTMSVIRSLKGHTATVRSLLIVDDTTLISGSRDSTICLWDLDSDATDPKLVLKGHAKTVRCLKVHGGVLVSAGYDGESRVWDIYTGQCLRVLKGHTGTLFALCFDGSRIVTGSLDSTIRVWDPRSGACLGVLSGHSGAVTRLFLQGDTLISADNAGTVKVWSLSNASGRTIAEEKDGSVISLAADGENILVGNTNGSVSLVPHESGTSRTLVAGADAVWSVGFKPSNRPLAVYLKGGDTQLAIF	333	IPR001680;IPR019775;IPR020472;IPR036322	WD40 repeat;WD40 repeat, conserved site;G-protein beta WD-40 repeat;WD40-repeat-containing domain superfamily
QYA_147969	Mucor lusitanicus CBS 277.49	58.5	2e-06	LLKIFAQILPYEIAIQILYYLDLTSLSCMSRVNKRWKQICEDQTLWRSLFYASGWSANQASIDRYLSSIPASASDDSIPQTIPQKTRGITTNSSAIYHYHEESDLRFINWKRLYRNRRLIDHRWQDGKCKMRPFPPTQHINGMLLFEDVQHNSGIYCLQFDNNLLVTGSRDRNLKMWNIKTGQLIHTLEGHTGSVLCLQFDHRYLISGSSDSTLIIWDIVSGEKVKTLNGHGESVLNVKLLGNTIVSCSKDRTVRTWDLEKGISKVTFRGHRAAVNAVQFKGDRIVSASGDRTIKIWDMNTGECLKTLDSHSRGIACVEYDGQYIVSGSSDQSIKVWDAITGECIHTLLGHTDLVRTLQLNSKAKTIVSGSYDGSLKIWNLEEGKVTRTLNQTLHGRIL…	432	IPR001680;IPR001810;IPR019775;IPR020472;IPR036047;IPR036322	WD40 repeat;F-box domain;WD40 repeat, conserved site;G-protein beta WD-40 repeat;F-box-like domain superfamily;WD40-repeat-containing domain superfamily
Z517_01475	Fonsecaea pedrosoi CBS 271.37	58.5	1e-06	MAAAAQALSERTRTLFGSSYGEATDATSLPVSLSLSFKRKVEYESVRELPRALAEKQAKAAAARGPKRPKMATTTGNNQMALVKSEAKAGSQASGSSSSSSSQSNGIGSSLIRRPNMQQPRPDWHAPWKLMRVISGHLGWVRALAVEPDNQWFASGAGDRTIKIWDLATGQLRLTLTGHISTVRGLAVSPRHPYLFSCGEDKMVKCWDLETNKVIRHYHGHLSGVYTLSLHPTLDVLVTGGRDGVARVWDMRTRSNIHVLSGHKGTVTDVKCQEADPQVISSSLDSTVRLWDLAAGKTMGVLTHHKKGVRALAIHPKEFTFASASAGSIKQWKCPEGAFMQNFDGHNAIINTLAVNEDNVLFSGGDNGSICFWDWKTGHRFQSTESLAQPGSLDAEAGI…	447	IPR001680;IPR019775;IPR020472;IPR036322	WD40 repeat;WD40 repeat, conserved site;G-protein beta WD-40 repeat;WD40-repeat-containing domain superfamily
sscle_13g096330	Sclerotinia sclerotiorum 1980 UF-70	58.5	2e-06	MATSIASLPSEDQMKTLIKQNVKRTRSLFADTESIPDPKSTETADKLALVGRVHAEYDHVRELPPALAAKQAAAAGNRRKKTKVQAADGESAADNNTMKMIEGIPSRSENSGAGSSTSLIIRGKDTPPNANGPSISTAQSNLPYSSLVRKQNFVQPKPEWHAPWKLMRVISGHLGWVRALAVEPENRWFASGAGDRTIKIWDLATGGLKLTLTGHISTVRGLAVSPRHPYLFSCGEDKMVKCWDLETNKVIRHYHGHLSGVYTLSLHPTLDVLVTGGRDGVARVWDMRTRSNIHVLSGHKGTVSDLKCQEADPQVITSSLDSTVRLWDLAAGKSMGVLTHHKKGVRALAIHPKEFTFASGSAGSIKQWKCPEGAFMQNFDGQNAIINTLSVNEDNVLFS…	483	IPR001680;IPR019775;IPR020472;IPR036322	WD40 repeat;WD40 repeat, conserved site;G-protein beta WD-40 repeat;WD40-repeat-containing domain superfamily
AGR57_10041	Phanerochaete chrysosporium RP-78	58.2	2e-06	MDSTLPPLNPLLKASGKRTWDVFASYPDDSMKDDEKSARIRLSVKINDEYRDVKELPAPLLAQQGQVGPARPKEQRKMITAGPTADTSRMIAQIDKTPTYTPSTFTSNSNLTKALQLHKTVRTIKPTYHPPWKLMRVISGHLGWVRSVAVEPGNKWFATGAGDRVIKIWDLASGELKLSLTGHISTVRGLAVSPRHPYLFSCGEDKMVKCWDLEANKVIRHYHGHLSGVYALSLHPTLDVLVTSGRDASARVWDMRTKAQIHVLSGHTATVADVKCQESDPQVITGSMDSTVRLWDLAAGKTMVTLTHHKKSVRALAIHPTEYSFASASAGGNNIKKWKCPEGTFVFNFSGHNAIINTLSVNSEGVLFSGGDNGTLTFWDYNTGTAFQNLDDIPQPGSL…	436	IPR001680;IPR019775;IPR020472;IPR036322	WD40 repeat;WD40 repeat, conserved site;G-protein beta WD-40 repeat;WD40-repeat-containing domain superfamily
GLOIN_2v1577566	Rhizophagus irregularis DAOM 181602=DAOM 197198	58.2	2e-06	MKVNLLPTNDGSGSQQEDLNSDIWNGVSSHSRTKINQSSINIPSAIPSTSLSTVSAPISDRSSSADNQFIRRSTSLLHHPTTQLPSPPLPSHFLIPPSAYVPYNLPILPMHQNESGQPVINWKYLYQQRSLLEHHWRKGIYSIRKLPGHTESIYCVQFDEHKIISGSRDDTIKIWDIKTGYCIRTYRGHRQSVLCLQYDDDIIVSGSSDATIIIWNLATGEIIRTLEGHSESVLNLRFNENHIVSCSKDRTVRIWRRETGSCLRVLCGHRAAVNAIQFKDDYVVSASGDRTIKLWSLASGQCLRTFDGHSRGIACIQFDGNIIISGSSDKTIKVFDVHTGACLSTLAGHTDLVRTLQFDKNRIVSGSYDETLRVWDLKTGELQSNLIHGHTSRVFKLQF…	427	IPR001680;IPR019775;IPR020472;IPR036322	WD40 repeat;WD40 repeat, conserved site;G-protein beta WD-40 repeat;WD40-repeat-containing domain superfamily
MSYG_3351	Malassezia sympodialis ATCC 42132	58.2	3e-06	MSGDTTRFSASEVNLLIYHYLKESGFLHTCFAFRYEARLDDLPAAREPIVQPGQLLHYLQRGLMYVSAEREVEKGETATVFAPEALVTADTAKAHVRLTPPPPVPEKSQQQKDVSSQTMETGPAPAQPAPQRVPEPPASLPSAAATAPTESPNDDVGSKRHAGWDVDTSEKRAKSDPDDMDLSDDRESSAHTQSSKSKAKKGVQVHRVSGPKGTQKRLPVPDVPRSEDPNATVLTGHGAEVFALAWNPTVPNLLASGAGDATVRIWDLSSSGEEPAVCKHLPPTQAKNVSTVAWNPDGTLLASGSYDGILRLWTPQGDLHLVMSMHQGAIFAVRWNRKGNMLLTGSADGTAIVWDVSSGRTRQQFSLHSDNVLDVQWLTGDIDSQVAHPNPSVADAVFA…	615	IPR001680;IPR006594;IPR019775;IPR020472;IPR024977;IPR036322	WD40 repeat;LIS1 homology motif;WD40 repeat, conserved site;G-protein beta WD-40 repeat;Anaphase-promoting complex subunit 4, WD40 domain;WD40-repeat-containing domain superfamily
RO3G_04710	Rhizopus delemar RA 99-880	58.2	3e-06	MSANPPNSGENAPPDIDKMLVSYLQKKGFRATEAIFLRELRGENVSLQNTSEIRPEQPEPTTVEQVQEEEEEEDEEDPDMYGVSYNSLREWIENSLDWYKPELRSVLFPIFVHSYLDLISKSLPEKAQAFLKAYRTDHVELHTPDLNTLAMITETHHIRENEMAQIYRNNKYNLRMSGVPFELFLNYLQDNRFMLLLRIVNQYLNIQVVHGKLLKSAGGLELDDDVIGITGHQTQQIEEFNRQRVQLGLPQLDPSFKEEVEQAIKDEEANQKKKDEESVSLLELFKKESQECTVDGPPPHDIPLPLYKGTDIQAEIEHLKDVSYRLPLNETSLPSICCHTFHNTYDTLNCLTTTKDATLIAGGFSESFIKIWSLKGEKLRSLRNTINPAHVNDYHDLNR…	677	IPR001680;IPR007582;IPR019775;IPR020472;IPR036322;IPR037264;IPR037783	WD40 repeat;TFIID subunit TAF5, NTD2 domain;WD40 repeat, conserved site;G-protein beta WD-40 repeat;WD40-repeat-containing domain superfamily;TFIID subunit TAF5, NTD2 domain superfamily;Transcription initiation factor TFIID subunit 5
SAPIO_CDS6824	Scedosporium apiospermum IHEM 14462	58.2	1e-06	MEPGPEWHAPWKLMRVISGHLGWVRSLAVEPDNKWFASGAGDRTIKIWDLATGTLRLTLTGHISTVRGLAVSPRHPYLFSCGEDKMVKCWDLETNKVIRHYHGHLSGVYALSLHPTLDVLVTGGRDGVARVWDMRTRSNIHVLGGHTGTISDLRCQEADPQVITSSLDSTVRLWDLAAGKTMGVLTHHKKGVRALTLHPTEFTFASASTGSIKQWKCPEGTFMQNFEGHNAIINTLCANADNVLFSGGDNGSMSFWDWKSGYRFQSLDTTAQPGSLDAEAGIMSAVFDQSGMRLICGEADKTSRLPNFLLE	311	IPR001680;IPR019775;IPR020472;IPR036322	WD40 repeat;WD40 repeat, conserved site;G-protein beta WD-40 repeat;WD40-repeat-containing domain superfamily
SPPG_04500	Spizellomyces punctatus DAOM BR117	58.2	2e-06	MVIPLNVSAETRSTRRNNSKTVTGTKTIPRGTTASLPSLPVTGVLAPTHAASFVKRTSNLSGKMFFKGKWNFRKGNAPPARIETDFPDEVLEKVEKERCVSATDSACGVEELLRIDFLAHLPYELAVQIVCAVGDIATVQMLGLVSKRWAQLSRDKEVWKSLYLNRWGPLTPLKKLQKLRKQQRDWKSLYSNRILLEKNWAEGNVTARYINGHHDSVYCIQFDTERIISGSRDRTIKFWDLETQKCTRTLRGHCGSVLCLQYDERYIVTGSSDASIIIWDYTSGEELHTLRGHNSPVLDVRFNDTIIVSCSKDCTIKIWCLSTGRLVRTLEGHHAAVNAVHLHGNLVASASGDCFIKLWDIETGKCIRDFVGHSRGLACVQFDGDTIVSGSNDRSIRVW…	493	IPR001680;IPR019775;IPR020472;IPR036047;IPR036322	WD40 repeat;WD40 repeat, conserved site;G-protein beta WD-40 repeat;F-box-like domain superfamily;WD40-repeat-containing domain superfamily
QYA_137416	Mucor lusitanicus CBS 277.49	57.8	1e-06	MYLSDEEQSWYYWFKQRYQLQHRWNIGKVASHYLLGHHDSVYCLQFDDEKIITGSRDRTIKIWNLNLYQCTDTLEGHQGSVLCLQYNDQVIISGSSDHTVIVWDMKTKRMRGRLHGHSAGVSDISFDHRYIVSSSKDASIRIWSSSTFQPIRMILGHQGPVNAIQLKGDYLVSASSDALIKLWQVSTGELIREFAGHKHGLACVQYDGKTIVSGSNDHTIRVWDAETGQCTRVFQGHTGLVRNLRFDGNKIVSASYDQSIRVWDINSGACLLNFQSGHTSWIFDVHFDKKRIISSSQDRKILVMDFAHELNTRCLDL	317	IPR001680;IPR019775;IPR020472;IPR036322	WD40 repeat;WD40 repeat, conserved site;G-protein beta WD-40 repeat;WD40-repeat-containing domain superfamily
A1O9_08452	Exophiala aquamarina CBS 119918	57.4	3e-06	MAAAAQALTEQTRSLFGDSFGEATTISDIPPISTSYKRKVEYESVRELPKALAEKQAKAVASRGPKRPKVQAGGSQLALVKSEGKSGSHPQASQSNGIGNSLIRRPNMQQSRPEWHAPWKLMRVISGHLGWVRALAVEPGNQWFASGAGDRTIKIWDLASGQLRLTLTGHISTVRGLAVSPRHPYLFSCGEDKMVKCWDLETNKVIRHYHGHLSGVYTLSLHPTLDVLVTGGRDGVARVWDMRTRSNIHVLSGHKGTITDVKCQEADPQVISSSLDSTVRLWDLAAGKSMGVLTHHKKGVRALAVHPKEFTFASGSAGSIKQWKCPEGAFMQNFDGHNAIINTLAVNEDNVLCSGGDNGSVSFWDWKTGHRFQTTESLAQPGSLDAEAGIMSTTFDQTG…	438	IPR001680;IPR019775;IPR020472;IPR036322;IPR045241	WD40 repeat;WD40 repeat, conserved site;G-protein beta WD-40 repeat;WD40-repeat-containing domain superfamily;WD repeat Prp46/PLRG1-like
A9K55_008255	Cordyceps militaris ATCC 34164	57.4	4e-06	METPQIPQDALQLSAMVAQNSTAARQLYARAAAAASPDLPGKRQKLADDFDDAVLKRRFHTEYAGSDTLPPSLAAKQPQKKGAASKSLVLAPRAGGGQPQKLLQGPGAAASGNTPPQQQNTSLATRTAGGPSALTIQQVKPEWHPPWKLMRVISGHLGWVRALAVEPGNKWFASGAGDRTIKIWDMATGGLKLTLTGHISTVRGLAVSPRHPYLFSCGEDKMVKCWDLETNKVIRHYHGHLSGVYTLSLHPTLDVLVTGGRDGVARVWDMRTRSNIHVLSGHTGTVTNVQCQEADPQVISASLDSTVRLWDLAAGKAMGVLTHHKKGVRALAVHPEEFTFASGSTGSIKQWKCPEGAFMQNFEGHNAIINTLSVNQNNVLFSGADNGSMSFWDWKTGHR…	466	IPR001680;IPR019775;IPR020472;IPR036322;IPR045241	WD40 repeat;WD40 repeat, conserved site;G-protein beta WD-40 repeat;WD40-repeat-containing domain superfamily;WD repeat Prp46/PLRG1-like
CLCR_05905	Cladophialophora carrionii KSF	57.4	3e-06	MAATAQALTERTRALFGNSFGEATEPSALAISTSFKRKVEYESVRELPKALAEKQAKAAAARGPKRPKMAAAANNQMALVKSEASPDTQDPTRQTPGLGNSLIRRPNMQQPRPEWHAPWKLMRVISGHLGWVRALAVEPGNQWFASGAGDRTIKIWDLASGQLRLTLTGHISTVRGLAVSPRHPYLFSCGEDKMVKCWDLETNKVIRHYHGHLSGVYTLSLHPTLDVLVTGGRDGVARVWDMRTRSNIHVLSGHKGTVSDVKCQEADPQVISSSLDSTVRLWDLAAGKSMGVLTHHKKGVRALAIHPKEFTFASGSAGSIKQWKCPEGAFMQNFDGHNAIINTLAVNEENVLFSGGDNGTICFWDWKTGHRFQSTESLAQPGSLDAEAGIMSSTFDQTG…	438	IPR001680;IPR019775;IPR020472;IPR036322	WD40 repeat;WD40 repeat, conserved site;G-protein beta WD-40 repeat;WD40-repeat-containing domain superfamily
FGRAMPH1_01G03299	Fusarium graminearum PH-1	57.4	3e-06	METPEVLQDALQLGALATQNATVSRTLYSHAQATSTKRQKLYDASEDPIMKRRFRNEYADVETLPPSITAKLPTKQPGKKTKAGALVRPAMKLLEGAPGSGKASASAARNEGTPQNMSLTTRGTQNTMQQKPEWHAPWKLMRVISGHLGWVRSLAVEPGNKWFASGAGDRTIKIWDLASGSLKLTLTGHISTVRGLAVSPRHPYLFSCGEDKMVKCWDLETNKVIRHYHGHLSGVYTLALHPTLDVLVTGGRDGVARVWDMRTRSNIHVLSGHTQTVSDLVCQEADPQVITGSLDSTVRLWDLAAGKTMGVLTHHKKGVRALATHPSEFTFASGSTGSVKQWKCPEGAFMQNFEGHNSIINTMSVNEQNVFFTGGDNGSMSFWDWKTGHRFQSLDTTAQ…	457	IPR001680;IPR019775;IPR020472;IPR036322	WD40 repeat;WD40 repeat, conserved site;G-protein beta WD-40 repeat;WD40-repeat-containing domain superfamily
PCH_Pc12g04110	Penicillium rubens Wisconsin 54-1255	57.4	5e-06	MEMLGSAASVIAVIQLTGSVVRVCGGYIQKVKHARADIITLRQAAEGLQPILQDLHKLLHNSSEKRLPTSTRLVSDITRCISDLQAFLQGLNQKLESGVGKTSMKKFGLRAWKWPLDRAEVDEEVQKLKRYQDLIFSALAVDRTSLMVGTAQKSDRIDQNIEFRRLESAAGASFDSFSNRDEIQCLPGTRVEILRQIMDWALSPGQKNIFWLNGMAGTGKSTISRTVAVSLKETNHLGASFFFKRGEEDRGNAKKFFPTLINQLIHRLPGLRSCVQKTLREYPEITSKSLVEQFDKLILQPLHDLNHLGSQHQTAVIVIVIDALDECDHDNDLRVIIRLLSRLKEAEAVFLRIFLTSRPELPIRLGFSEIANHDLQDLVLHEIPEEVTQGDIVLFLKDR…	1348	IPR001680;IPR007111;IPR019775;IPR020472;IPR027417;IPR036322	WD40 repeat;NACHT nucleoside triphosphatase;WD40 repeat, conserved site;G-protein beta WD-40 repeat;P-loop containing nucleoside triphosphate hydrolase;WD40-repeat-containing domain superfamily
PODANS_4_1190	Podospora anserina S mat+	57.4	6e-06	MRLLERNDTGDVSLTGDIPDNQVPPYAILSHTWGDEEVSFEDVTDSTRKNKRGYSKIQFCGDQAGRDGLKFFWIDTCCINKSDCDEFQEALNSMFRWYRNAAKCYVYLTDVSTYQQDANSNPGWELAFQKSRWFTRGWTLQELIAPTIVEFFSEDRKRLGDKKSLAQHIHNITGIPLGALQANKLSDFSFDVRMSWIKHRSTTREEDRAYCLFGIFNVQMRLLYGEGEERAFERLREEISKYDRCLSSLHSTDPRLDKKRIEETKGGLLDDAYRWVFDTPDFRGWHDRSESRLLWIKGDPGKGKTMLLCGIINELEGIIIADGHCRNLAYFFCQATDSRINNAIAVLRGLIYLLAHQQPRLISHIRKYTDKAKSLSDANAWFVFSDILGGMLGDPNLKP…	1518	IPR001680;IPR007111;IPR010730;IPR019775;IPR020472;IPR027417;IPR036322	WD40 repeat;NACHT nucleoside triphosphatase;Heterokaryon incompatibility;WD40 repeat, conserved site;G-protein beta WD-40 repeat;P-loop containing nucleoside triphosphate hydrolase;WD40-repeat-containing domain superfamily
PV10_04631	Exophiala mesophila strain CBS 40295	57.4	3e-06	MAAAAQALTEQTRSLYGASFGEAFTPDLPPISTSYKRKAEYDSVRELPKFLAERQAKAAASRGPKRPKAQAGGAANQMALVKSNQGPNGGEGKTGSGTGTTGNSLIRRPNMQQSRPEWHAPWKLMRVISGHLGWVRALAVEPGNQWFASGAGDRTIKIWDLASGQLRLTLTGHISTVRGLAVSPRHPYLFSCGEDKMVKCWDLETNKVIRHYHGHLSGVYTMSLHPTLDVLVTGGRDGVARVWDMRTRSNIHVLSGHKGTVTDVKCQEADPQVISSSLDKTVRLWDLAAGKTMGVLTHHKKGVRALAVHPKEFTFASGSAGTIKQWKCPEGAFMQNFEGQNAIINTLAVNEDNVLFSGGDNGSISFWDWKTGYQFQNTESIAQPGSLDAEAGIMSSTFD…	441	IPR001680;IPR019775;IPR020472;IPR036322	WD40 repeat;WD40 repeat, conserved site;G-protein beta WD-40 repeat;WD40-repeat-containing domain superfamily
TSTA_062310	Talaromyces stipitatus ATCC 10500	57.4	6e-06	MTEPPAKFAHGDYTVGWICALPETELVAAMTMLDERHPGLPATDPHDANSYVLGRIGDHNVVIACLPAAITGKASAATVAKDMIRSFPAVRFGLMVGIGGGAPYYGAKGNDDYAGGEDEGEDSEDSENDPEDIRDIRLGDVVISLPSKSSDAVVQYDFGKSLQEKEFIRSGGKLNKPPNIVLSAVSQLQAQHKLDGHNNIRETLSESVSKYPVHAINFQYPVSKKDRLFKSTIVHDEGKKSCKSCCGPQNCNLVQRKDRPNNSPQLHYGTIGSADQVMKDAILRDKWAWEESIICFEMEAAGLMDSFPCLVIRGISDYADSHKNKVWQPYAAATAASYAKELLLVISGLGVERMDPIKQIEKSIREIHDVVQETGVVVQNLSNDSRHEKVFRKLPYAKG…	1611	IPR001680;IPR007111;IPR011047;IPR018391;IPR019775;IPR020472;IPR027417;IPR035994;IPR036322	WD40 repeat;NACHT nucleoside triphosphatase;Quinoprotein alcohol dehydrogenase-like superfamily;Pyrrolo-quinoline quinone beta-propeller repeat;WD40 repeat, conserved site;G-protein beta WD-40 repeat;P-loop containing nucleoside triphosphate hydrolase;Nucleoside phosphorylase superfamily;WD40-repeat-containing domain superfamily
DNF11_3885	Malassezia restricta CBS 7877	57	6e-06	MRRADALLVPLGVPRAPPPVPVPAPATRSLDEEDAWSDSEDDDPVWSSTWFHVPPPGLDDDEPTRGHACFATGHADGTVSIYARHAVRVTDVPPAPAERPQGGMTRRAHRRHLERLVAHLSPHASDDAPQAATVGMSQATSAPAELDENTAHQAEDSLESQASGAVRHTPPAPTSRWPPPPPRSSPSPPPTFLQETSAPMVPTTRWTLDDGVWTRLLRLHPQDASRVLSMHAQDSLLIVYQASERLSVWDVRTMSLVGESTCRRPAAIHASRDFVVLHGQRLATLLRIDRAAQRLVPWASVPLPSASALAWDMSALAFVYTREHEVRSVSLSGTERVLGTFEGQVVDLLLRDTWYLATSDHVVCADITQAMPSPVERLVDLGSATGVVCDKHMVHLRST…	1149	IPR001680;IPR011044	WD40 repeat;Quinoprotein amine dehydrogenase, beta chain-like
GLRG_03828	Colletotrichum graminicola M1.001	57	4e-06	MDLAMSNSTGPAANTAILNTLINGNHKTAKSIYSDSPAVSSRKGQRSEFGDLATEKPIDKAAAERRFRLEYVDVQQLPPALAAKQPAPSKTRKIKAQPNAKNALVRQQPVQKLLEGPNSPVAAAKDGQMIMIEDSSQRPPSESTSLAQAGTATPHGSRPEWHPPWKLMRVISGHLGWVRSLAVEPGNKWFASGAGDRTIKIWDLATGSLRLTLTGHISTVRGLAISPRHPYLFSCGEDKMVKCWDLETNKVIRHYHGHLSGVYTLALHPTLDVLVTGGRDGVARVWDMRTRSNIHVLSGHTGTVSDVKCQEADPQVITGSLDATVRLWDLAAGKTMGVLTHHKKGVRALTTHPQEFTFASGSTGSIKQWKCPEGAFMQNFDGHNSIINTLSVNQENVLF…	484	IPR001680;IPR019775;IPR020472;IPR036322	WD40 repeat;WD40 repeat, conserved site;G-protein beta WD-40 repeat;WD40-repeat-containing domain superfamily
HMPREF1120_00995	Exophiala dermatitidis NIH/UT8656	57	4e-06	MAAAANSLSERTKAIFGDDYTEPTTVQTYAITTSYKRKVEYESVRELPKSLAEAQAKAAASRGPKRPKVQPGGNQMALVKSEGKPDSPSQTAQGNAGTGNSLIRRPNMIQPRPDWHAPWKLMRVISGHLGWVRALAVEPGNQWFASGAGDRTIKIWDLASGQLRLTLTGHISTVRGLAVSPRHPYLFSCGEDKMVKCWDLETNKVIRHYHGHLSGVYTLSLHPTLDVLVTGGRDGVARVWDMRTRSNIHVLSGHKGTVTDVKCQEADPQVISSSLDSTVRLWDLAAGKTMGVLTHHKKGVRALAIHPKEFTFASASAGSIKQWKCPEGAFMQNFEGHNAIINTLSVNEDNVLFSGGDNGSICFWDWKTGHRFQTTESLAQPGSLDAEAGIMSSTFDQTG…	438	IPR001680;IPR019775;IPR020472;IPR036322	WD40 repeat;WD40 repeat, conserved site;G-protein beta WD-40 repeat;WD40-repeat-containing domain superfamily
MELLADRAFT_72228	Melampsora larici-populina 98AG31	57	3e-06	MLLIGLIIGDHYKLISTKTLKRLSISIFENLTNSSKLLSTQIISLELCNSKSFEIIQHYIDAIELVRILFGLATRKGELERLGRLACLNVGIINPPLFITTLSYDLVTSDDPEDRIATMKLVIFMLRKKPLVLYTSLPRLVEAVVKSLDPTYQNEMRQQTQSVATIILHELVKTYPSISFHHETQRLVVGTEEGACILYDLKTGRRLEVLESFKKPVIATSFSPDGHRLVTCGLEEGRVEVWKVGSGILSYFLPSVILNGNGNGMFGNSSIGSSSGSGIGNGSGNGNESNGFKPFKVFPFNVGEEGMMSRGAILEWVVIEWVTNRSCRLRIRESSLTFAC	340	IPR001680;IPR036322	WD40 repeat;WD40-repeat-containing domain superfamily
MRET_4188	Malassezia restricta KCTC 27527	57	7e-06	MRRADALLVPLGVPRAPPPVPVPAPATRSLDEEDAWSDSEDDDPVWSSTWFHVPPPGLDDDEPTRGHACFATGHADGTVSIYARHAVRVTDVPPAPAERPQGGMTRRAHRRHLERLVAHLSPHASDDAPQAATVGMSQATSAPAELDENTAHQAEDSLESQASGAVRHTPPAPTSRWPPPPPRSSPSPPPTFLQETSAPMVPTTRWTLDDGVWTRLLRLHPQDASRVLSMHAQDSFLIVYQASERLSVWDVRTMSLVGESTCRRPAAIHASRDFVVLHGQRLATLLRIDRAAQRLVPWASVPLPSASALAWDMSALAFVYTREHEVRSVSLSGTERVLGTFEGQVVDLLLRDTWYLATSDHVVCADITQAMPSPVERLVDLGSATGVVCDKHMVHLRST…	1156	IPR001680;IPR011044	WD40 repeat;Quinoprotein amine dehydrogenase, beta chain-like
PGTG_02561	Puccinia graminis f. sp. tritici CRL 75-36-700-3	57	4e-06	MDETADQQFEGQLPLQTRHVKMGRTSTTATEELSAIERSLKRTHALFACNKPLDCNDVERNLRMRVATKTYDEYRDCKSLPSAVLDQQASSGPSRPPQQQALKSITSGPQGPLRIQAGPSDPSDSSQLTRADQSQSSQHAAHKQSTLLSKSLIRRREARTVKPDFHPQWKLHRVISGHLGWVRSAAVEPGNQWFVTGAGDRIIKVWDLASGNLKLSLTGHISTVRGLAVSDRHPYLFSCGEDKMVKCWDLEQNKVIRHYHGHLSGVYSLSLHPTLDVLVTAGRDASARVWDMRTKAQVHVLSGHTATIADVKCQESDPQVITGSMDSTIRLWDLAAGRTMAQLTHHHKSVRSLTIHPTEYSFASGSSGGNNIKKWKCPEGMFVHNFSGHDAIINTVCVN…	471	IPR001680;IPR019775;IPR020472;IPR036322	WD40 repeat;WD40 repeat, conserved site;G-protein beta WD-40 repeat;WD40-repeat-containing domain superfamily
TrQ_004001	Trichoderma reesei QM6a 2017	57	7e-06	MRLIDTSTLKLKEFSEDSIPPYAILSHTWGNDFDELTFRQVENGDIDEQKLGSVKLRGCCQQAQKDGLGYAWIDTCCIDKTNLVELSEAINSMYRWYSRAAVCYAYLSDVPDDDDPPRQGSKFRSSRWFQRGWTLQELLSPRHLRFYNSKWRSIGTKGTLCSVLKNITRVPQQFLLGIASLHGASVAQRMSWASQRQTKRAEDIAYCLLGIFGVTMPMIYGEGGKQAFFRLQEQIMKTTRDDSILAWSLSDEITKPAMNDKGQVIGGEVLAAGPSSFATSAQIVAREQSASPLHSLDIVGGSVRLYLPLLTTSGGETYGLLSCGPRSDKKKVVGIPLVRANPGASSEYIRPVGCPLVLQPINSAPSPPELIHIKRDGQRVSSSAKHHQYWIYDDDLFAQ…	1114	IPR001680;IPR010730;IPR017986;IPR019775;IPR020472;IPR020683;IPR036322;IPR036770	WD40 repeat;Heterokaryon incompatibility;WD40-repeat-containing domain;WD40 repeat, conserved site;G-protein beta WD-40 repeat;Ankyrin repeat-containing domain;WD40-repeat-containing domain superfamily;Ankyrin repeat-containing domain superfamily
ASPZODRAFT_69717	Penicilliopsis zonata CBS 506.65	56.6	8e-06	MDGSDPPPKRRRLDRGYQNSPGARPPIGSPTESSSDELAAASDYDEHRRASWTMAKRTYTPKRPARRAPPQQPSGSESPDELAIDADVYWRRSTREPPRVRTRRRSPSVHRPDGGDDDDDDDDEDEGHYDSSEPYRGPTGGDGAADDMDAAPIARTPTPLPPPPQPEWVNYKEKFLLKGHLRAVSAVQFSPDGSMIASGGADGAVKVWDTTTGKLIHTFEGHLAGISTIAWNPDGALIASGSDDKSIRLWNVLSGKAHPVPFIGHHNYVYQIAFSPKGNILASGSYDEAVFLWDVRSARVMRSLPAHSDPVAGIDVVRDGTLVVSCAWDGLIRIWDTATGQCLRTLVHEDNPPVTAVKFSPNGKFVLAWTLDDCVRLWDYVEGRCLKTYQGHINRKYSI…	563	IPR001680;IPR019775;IPR020472;IPR036322;IPR037866	WD40 repeat;WD40 repeat, conserved site;G-protein beta WD-40 repeat;WD40-repeat-containing domain superfamily;WD40-repeat-containing protein Swd3/WDR5
BGT96224V316_LOCUS6367	Blumeria graminis f. sp. tritici 96224	56.6	6e-06	MTEETAPASPMSVEDNEEQLMKVVESQDIQPECTNDLNFENRFQANRHRTKHLFQDGFSDASFPKRAEELADKIKIQAEYGHCMVLPSSLAAKVASVGPKQKLSNGETGDNSDKISASTSLITAKATTHQRNLPHSGLTRRDSSAIATQRPEWHAPWKLARVISGHLGWVRALAVEPDNQWFVSGAGDRTIKIWDLATGQLRLTLTGHISTVRGLAVSPRHPYLFSCGEDKMVKCWDLETNKVIRHYHGHLSGVYTLSLHPTLDVLVTGGRDGVARVWDMRTRCNIHVLSGHKGTVSDLQCQEADPQVITTSLDSTVRLWDLAAGKTMGVLTHHKKGVRALAIHPKEFTFATASTGSIKQWKCPEGAFMQNFDGHNSIINTLSVNEDNVLFSGGDNGTI…	476	IPR001680;IPR019775;IPR020472;IPR036322	WD40 repeat;WD40 repeat, conserved site;G-protein beta WD-40 repeat;WD40-repeat-containing domain superfamily
BSLG_07922	Batrachochytrium salamandrivorans BS	56.6	5e-06	MADNSLWRQICTMRKLTPVRASPTKPTTTGGSGGGGHGGGHGRHREISTPTLGMNRPVRHHSMHIPLGSSPECRWPSLPALLRESLAPAPWKKVYMDNHLTWTNWMKGRFQLTSVHPSASTGRLCLNFDDQQAVSVKVGEPAQLWDIQTGQPKMVLGGHEGMISAVKFDRRMIVSGGSDATVRIWNAETGACLHTLIGHLGEVTCVQHDADIVISGSEDHTARIWRISDGRCDQTLRGHSGAVCCLQFRNNTLVTGSTDTTLCVWDINTGRCVRTLSGHTSHVFCVQFDDRYICSGSNDTNIKIWDVSTGHLVRTLTGHHLGVVCLQFDQTKIVSGSADKTIKVWNIKTGHTMYTLKQHTGSIWNLYFTKTQLISSSLDETLLIWDFACEEPLTNTACK…	416	IPR001680;IPR019775;IPR020472;IPR036322	WD40 repeat;WD40 repeat, conserved site;G-protein beta WD-40 repeat;WD40-repeat-containing domain superfamily
CPUR_01771	Claviceps purpurea 20.1	56.6	6e-06	METQQPPHDVLRLGALASRNALVSRSLYSSTNTERHHQQSTTTTSSKRQKLDDDYSDPSMKRRFRSEYADVQTLPASLAARQPSKQPGKKLLVPKPKPAGGQKLLEAGPGSTASSPQQGNTSLLASRDTRGLGGGALQQQQQKPEWHPPWKLMRVISGHLGWVRALAVEPGNKWFASGAGDRTIKIWDLASGSLRLTLTGHISTVRGLAVSPRHPYLFSCGEDKMVKCWDLETNKVIRHYHGHLSGVYTLALHPTLDVLVTGGRDGVARVWDMRTRSNIHVLSGHTGTVSDLKCQEADPQVITASLDSTVRLWDLAAGKTMGVLTHHKKGVRALAVHPTEFTFASGSTGSIKQWKCPEGAFMQNFEGQNAIINTMSVNQNNVLFSGGDNGSMGFWDWKT…	469	IPR001680;IPR019775;IPR020472;IPR036322	WD40 repeat;WD40 repeat, conserved site;G-protein beta WD-40 repeat;WD40-repeat-containing domain superfamily
G647_07617	Cladophialophora carrionii CBS 160.54	56.6	6e-06	MAATAQALTERTRALFGNSFGEATEPSALAISTSFKRKVEYESVRELPKALAEKQAKAAAARGPKRPKMAAAANNQMALVKSEASPDTQDPTRQTPGTGNSLIRRPNMQQPRPEWHAPWKLMRVISGHLGWVRALAVEPGNQWFASGAGDRTIKIWDLASGQLRLTLTGHISTVRGLAVSPRHPYLFSCGEDKMVKCWDLETNKVIRHYHGHLSGVYTLSLHPTLDVLVTGGRDGVARVWDMRTRSNIHVLSGHKGTVSDVKCQEADPQVISSSLDSTVRLWDLAAGKTMGVLTHHKKGVRALAIHPKEFTFASGSAGSIKQWKCPEGAFMQNFDGHNAIINTLAVNEENVLFSGGDNGSICFWDWKTGHRFQSTESLAQPGSLDAEAGIMSSTFDQTG…	438	IPR001680;IPR019775;IPR020472;IPR036322;IPR045241	WD40 repeat;WD40 repeat, conserved site;G-protein beta WD-40 repeat;WD40-repeat-containing domain superfamily;WD repeat Prp46/PLRG1-like
HZS61_005330	Fusarium oxysporum f. sp. conglutinans Fo5176	56.6	8e-06	MGTMNSLGHATVGDNGRLQVGNNYTTNNYNYTEPSRNKCITDLRLTDPRHDKTRIEQTKGGLLKDSYRWILDHEDFRRWRDDDDSRLLWIKGDAGKGKTMLLCGIINELEKDTANLVCYFFCQGTDSRINNATAVLRGLIYLLIDQQPSLVPHVRKRYDQAGKGLFEDVNAWWALSDILTNILQDPNLTSTFLIIDALDECETGLPMLLDLIVQHSSSARVKWLVSSRNKSEIEQKFRVDTSRARLSLELKHNADDQGLQDELCAVIQQKANQTFLWVSLVIKQLNEMESWEVLQTVDKIPSGLKEVYGRMARSIQQLKPGYLELCRPLLSTVCTAYRPLSLHELGILSGLPIEISRKPQSVRRIVTMCGSFLTMRDDSVYIVHQSAKDYLATEGSQAV…	903	IPR001680;IPR007111;IPR019775;IPR020472;IPR027417;IPR036322	WD40 repeat;NACHT nucleoside triphosphatase;WD40 repeat, conserved site;G-protein beta WD-40 repeat;P-loop containing nucleoside triphosphate hydrolase;WD40-repeat-containing domain superfamily
PTTG_06856	Puccinia triticina 1-1 BBBD Race 1	56.6	6e-06	MGGPHVATTDELSAIERSLKRTHALFACNKPLDCNDVERNLRMRIATKTYDEYRDCKSLPSAVLDQQAGSSGPSRPGHQQQALKSITSGPQGPLRIQAGPSESTGDLIRADSESSSQHAAHKQSTLLSKSLIRRREARTVKPDLHPQWKLHRVISGHLGWVRSAAVEPGNQWFVTGAGDRIIKVWDLASGNLKLSLTGHISTVRGLAVSDRHPYLFSCGEDKMVKCWDLEQNKVIRHYHGHLSGVYSLSLHPTLDVLVTAGRDASARVWDMRTKAQVHVLSGHTATIADVKCQESDPQVITGSMDSTIRLWDLAAGRTMAQLTHHHKSVRSLTIHPTEYSFASGSAGGNNIKKWKCPEGMFVHNFSGHDAIINTICVNEQGVMYSGADNGSMTWWDYKT…	450	IPR001680;IPR019775;IPR020472;IPR036322	WD40 repeat;WD40 repeat, conserved site;G-protein beta WD-40 repeat;WD40-repeat-containing domain superfamily
Z518_03096	Rhinocladiella mackenziei CBS 650.93	56.6	6e-06	MTAAAHALTERTRSLFSDDFGEITTDPNSLPISISYKRKVEYESVRDLPKALAEKQAKAAAARGPKRPKVQQQFGADGNQMALVKSEGKQPGSSSQTNGGTGNSLIRRPNMQQHRPEWHAPWKLMRVISGHLGWVRALAVEPGNQWFASGAGDRTIKIWDLASGQLRLTLTGHISTVRGLAVSPRHPYLFSCGEDKMVKCWDLETNKVIRHYHGHLSGVYALSLHPTLDVLVTGGRDGVARVWDMRTRSNIHVLSGHKGTVTDVKCQEADPQVISSSLDSTVRLWDLAAGKTVGVLTHHKKGVRALAIHPKEFTFASGSAGSIKQWKCPEGAFMQNFDGHNAIINTLAVNEDNVLFSGGDNGSISFWDWKTGYRFQTTESVAQPGSLDAEAGIMSSTFD…	441	IPR001680;IPR019775;IPR020472;IPR036322	WD40 repeat;WD40 repeat, conserved site;G-protein beta WD-40 repeat;WD40-repeat-containing domain superfamily
F503_06251	Ophiostoma piceae UAMH 11346	56.2	8e-06	MAAQVADGLIAADNADLSNLIKRNAQTSKSIFFDQSSASASGARKRIRLDPATGSDPDLTEEALSLRLNAEYAGVQTLPEALATKQAAAAGAAAARKKAQQKKTDDGGAEETTARRMIEGIQESGKTTKKAGTGAPGSGPQNTALMQIRRPPGAAGASGAADASSARGQPGQQLIRVQDVHTQPRPEWHAPWKLMRVISGHLGWVRSLAVEPGNKWFASGAGDRTIKIWDLVSGQLRLTLTGHISTVRGLAVSPRHPYLFSCGEDKMVKCWDLETNKVIRHYHGHLSGVYTLALHPTLDVLVTGGRDGVARVWDMRTRSNIHVLAGHTGTISDVQCQEADPQVITGSLDSTVRLWDLAAGKSSGVLTHHKKGVRALTVHPTEFTFASASAGSIKQWKCP…	511	IPR001680;IPR019775;IPR020472;IPR036322	WD40 repeat;WD40 repeat, conserved site;G-protein beta WD-40 repeat;WD40-repeat-containing domain superfamily
FUN_023529	Rhizophagus irregularis C2	56.2	2e-06	MAQKAIFQISTVNTPLCISTLTHDTNDSKKPTEKSGFLKLISIFIRKRPILLHSNLSGLVEAVVKSLDPNIPKMRDTVLQTTTSVLHDLVKTFPSVTFHGGSQKLAIGTLEGASIIYDLRTATRLHILEGHTKSVTAITFSGDGRLIVSCSLEEGTVRVWNPNPGLLGMIAGSLTNGNGGNGNGTSRKTPLLSSIRTSKTFAFNLGEDARLSVASILESVYFEWVADRTVKLHVKDSIMSFNV	243	IPR001680;IPR036322	WD40 repeat;WD40-repeat-containing domain superfamily
RO3G_02149	Rhizopus delemar RA 99-880	56.2	7e-06	MPTSITSKVVHRLSPLVDKDYITLWKDLYIQSGWSFNEEAIESYLVQRIVPKSISNTFIPHLVPRLKPFKVLSTNPLQPQTRYKDLISPEHVFSSSRSQPLKRGSLSNIFMNRPRRKTRFDETPIYHYKDATDTRYINWKRLYRNRLTIEKRWREGRYKVQEFCSNPHNGGIYCLQFNTSYLVTGSRDRQIKMWDIHTGLLIRTFEGHIGSVLCLQFDDRYLISGGSDAVLIVWDMRTGDEVNVLRGHQESVFNVKFKDNVLVSCSKDRTVRIWHLDSDGNAETHLILRGHRAAVNAVQFKDDRVVSASGDKTIKIWDMNTGECLRTLDSHSRGIACVEYDGKYIISGSCDQTIKIWDSLTGECVRTLTSHSDLVRAIQLDNQSKTIVSGSYDGSLKIW…	413	IPR001680;IPR019775;IPR020472;IPR036322	WD40 repeat;WD40 repeat, conserved site;G-protein beta WD-40 repeat;WD40-repeat-containing domain superfamily
SPPG_09159	Spizellomyces punctatus DAOM BR117	56.2	9e-06	MTQVQSNGSADDNQSAPSLKDLVEHSIKRTHEVFLANFGITAPADPPSQRLKLSSKIADEWDHVRELPKVVQAQTAKPIPARAPGSAVSASQPQSVVREANAAEASDSTVQTLIHTLPVNREQGRQVPQAAAGVVALRNQGALPGGPRTSDASSALIRIKEPRKVPKPKWHAPWKLMRVISGHLGWVRSVAIEPGNEWFATGAGDRVIKIWDLASGTLKLTLTGHIASVRGLAVSPRHPYLFSAGEDKMVKCWDLEYNKVIRHYHGHLSGVYTLALHPTLDLLVTGGRDSAARVWDMRTKAQVFALTGHTSTVSDVKCQEADPQVISASMDSTIRLWDLAAGKTMTTLTHHKKAVRALAINPMEFTFASASPDNIKQWKCPEGNFIQNLEGHNSIVNTL…	493	IPR001680;IPR019775;IPR020472;IPR036322	WD40 repeat;WD40 repeat, conserved site;G-protein beta WD-40 repeat;WD40-repeat-containing domain superfamily
TRIREDRAFT_70096	Trichoderma reesei QM6a	56.2	4e-06	VKSVAFPSDSKFIAAGLNDGTVNVWNSTTGEPIQTIKSKRQVRFELVAFSHNPDFVVTCSSQYKIEIWDLRTGKRLYTFGAWKEELCLAISPHSRLVASGSSYGTVKIWERTRTAEKRLRELQNHRYSVHSVVFSHDSRFIASGSSDGTVRIWDVETGECLETFNGHERRVNSVVFSHDSTMIASASADKTVKIWNVGTGMCQRALQGHRDGVNSVAISHDSGILVSGSSDKTIRIWDAKTGQCLRVLEGHSTKVSSVALSHDSTRVASGSDDGTIKIWNMSILLTMLPASGVDTPTSTSSDFS	304	IPR001680;IPR011047;IPR019775;IPR020472	WD40 repeat;Quinoprotein alcohol dehydrogenase-like superfamily;WD40 repeat, conserved site;G-protein beta WD-40 repeat
K441DRAFT_451076	Cenococcum geophilum 1.58	52.8	7e-06	LHTLEGHTKPIYTIAFSPDGRTLASGSDDGTVKLWDAGSGAVLQTLEGHNREVTAMAFSLDGRTLASGSTDSTIKLWDAGSGTVLQTLEGHTKPICAMAFSPDSKQLVSASSDSTVKLWDTGSGMVLHTLEGHTKPIYAMAFSPDSKQLAS	151	IPR001680;IPR019775;IPR020472;IPR036322	WD40 repeat;WD40 repeat, conserved site;G-protein beta WD-40 repeat;WD40-repeat-containing domain superfamily
* BLAST analysis of the human WDR7 (UniProt ID; Q9Y4E6) protein was performed in the fungal category using the fungiDB (http://fungidb.org/fungidb) BLAST tool.
