# Supplementary material for: The hybrid RAVE complex plays V-ATPase-dependent and -independent pathobiological roles in Cryptococcus neoformans
Source: PLoS Pathog. 2023 Oct 9;19(10):e1011721. doi: 10.1371/journal.ppat.1011721 (PMC10586682; doi:10.1371/journal.ppat.1011721)
Supplement: S3 Table — (XLSX) [file ppat.1011721.s003.xlsx]

## Sheet: yeast STV1 BLAST
S3 Table. Yeast STV1 orthologs in Basidiomycota
Gene ID	source_id	Organism	Score	E-Value
CC2G_006302	CC2G_006302_t1	Coprinopsis cinerea #326	633	0
CC2G_006302	CC2G_006302_t3	Coprinopsis cinerea #326	589	0
CC2G_006302	CC2G_006302_t2	Coprinopsis cinerea #326	580	0
CC2G_003924	CC2G_003924_t1	Coprinopsis cinerea #326	33.9	6.7
CC1G_06089	CC1G_06089-t26_1	Coprinopsis cinerea okayama7#130	633	0
CC1G_05268	CC1G_05268-t26_1	Coprinopsis cinerea okayama7#130	33.9	5.9
D1P53_005088	D1P53_005088_t1	Cryptococcus cf. gattii MF34	580	0
L203_06052	L203_06052_t1	Cryptococcus depauperatus CBS 7841	620	0
L203_03914	L203_03914_t1	Cryptococcus depauperatus CBS 7841	33.9	0.77
I314_00895	I314_00895-t35_1	Cryptococcus gattii CA1873	631	0
I306_02178	I306_02178-t38_1	Cryptococcus gattii EJB2	625	0
I311_01911	I311_01911-t41_1	Cryptococcus gattii NT-10	627	0
CNBG_0676	CNBG_0676_t1	Cryptococcus gattii VGII R265	630	0
I308_00444	I308_00444-t35_1	Cryptococcus gattii VGIV IND107	628	0
CGB_D4750C	CGB_D4750C-t26_1	Cryptococcus gattii WM276	625	0
CNAG_01106	CNAG_01106-t26_1	Cryptococcus neoformans var. grubii H99	629	0
CKF44_01106	CKF44_01106-t42_1	Cryptococcus neoformans var. grubii KN99	629	0
CNBD4040	CNBD4040-t26_1	Cryptococcus neoformans var. neoformans B-3501A	629	0
CND02320	CND02320-t26_1	Cryptococcus neoformans var. neoformans JEC21	629	0
HVAS_10223950	HVAS_10223950.1	Hemileia vastatrix Race XXXIII	370	3e-116
HVAS_10223951	HVAS_10223951.1	Hemileia vastatrix Race XXXIII	353	6e-111
HVAS_10223952	HVAS_10223952.1	Hemileia vastatrix Race XXXIII	207	5e-60
HVAS_10223953	HVAS_10223953.1	Hemileia vastatrix Race XXXIII	62.8	1e-09
I302_06223	I302_06223-t42_1	Kwoniella bestiolae CBS 10118	621	0
I303_05555	I303_05555-t42_1	Kwoniella dejecticola CBS 10117	624	0
I317_02203	I317_02203-t43_1	Kwoniella heveanensis CBS 569	639	0
I203_06466	I203_06466_t1	Kwoniella mangroviensis CBS 8507	631	0
MGL_0542	MGL_0542-t26_1	Malassezia globosa CBS 7966	669	0
DNF11_4040	DNF11_4040_t1	Malassezia restricta CBS 7877	622	0
MRET_4349	MRET_4349-t46_1	Malassezia restricta KCTC 27527	623	0
MSYG_4282	MSYG_4282_t1	Malassezia sympodialis ATCC 42132	654	0
MELLADRAFT_115620	MELLADRAFT_115620-t26_1	Melampsora larici-populina 98AG31	645	0
MELLADRAFT_93853	MELLADRAFT_93853-t26_1	Melampsora larici-populina 98AG31	33.1	9.7
AGR57_1331	AGR57_1331T0	Phanerochaete chrysosporium RP-78	664	0
PLEOSDRAFT_1091713	PLEOSDRAFT_1091713_t1	Pleurotus ostreatus PC15	642	0
PLEOSDRAFT_50988	PLEOSDRAFT_50988_t1	Pleurotus ostreatus PC15	35.4	2.5
PLEOSDRAFT_154597	PLEOSDRAFT_154597_t1	Pleurotus ostreatus PC15	33.1	7.6
PGTG_13228	PGTG_13228-t26_1	Puccinia graminis f. sp. tritici CRL 75-36-700-3	629	0
VP01_1080g15	VP01_1080g15_t1	Puccinia sorghi strain RO10H11247	606	0
PSHT_13340	PSHT_13340_t1	Puccinia striiformis 93TX-2	619	0
PSHT_10731	PSHT_10731_t1	Puccinia striiformis 93TX-2	34.3	4.4
PSTT_16527	PSTT_16527_t1	Puccinia striiformis strain 93-210	591	0
PSTT_14992	PSTT_14992_t1	Puccinia striiformis strain 93-210	543	2e-180
PSTT_06325	PSTT_06325_t1	Puccinia striiformis strain 93-210	36.6	0.66
PTTG_06559	PTTG_06559-t43_1	Puccinia triticina 1-1 BBBD Race 1	626	0
PTTG_31058	PTTG_31058-t43_1	Puccinia triticina 1-1 BBBD Race 1	30.8	9.4
sr11909	sr11909-t26_1	Sporisorium reilianum SRZ2	624	0
TREMEDRAFT_42435	TREMEDRAFT_42435-t26_1	Tremella mesenterica DSM 1558	639	0
TREMEDRAFT_26823	TREMEDRAFT_26823-t26_1	Tremella mesenterica DSM 1558	33.9	4.7
A1Q1_02045	A1Q1_02045_t1	Trichosporon asahii var. asahii CBS 2479	623	0
UMAG_00630	UMAG_00630_t1	Ustilago maydis 521	617	0
* BLAST analysis of the Yeast STV1 protein was performed in the Basidiomycota category using the fungiDB (http://fungidb.org/fungidb) BLAST tool.

## Sheet: yeast VPH1 BLAST
S3 Table. Yeast VPH1 orthologs in Basidiomycota
Gene ID	source_id	Organism	Score	E-Value
CC2G_006302	CC2G_006302_t1	Coprinopsis cinerea #326	718	0
CC2G_006302	CC2G_006302_t2	Coprinopsis cinerea #326	632	0
CC2G_006302	CC2G_006302_t3	Coprinopsis cinerea #326	681	0
CC1G_06089	CC1G_06089-t26_1	Coprinopsis cinerea okayama7#130	718	0
D1P53_005088	D1P53_005088_t1	Cryptococcus cf. gattii MF34	652	0
L203_02794	L203_02794_t1	Cryptococcus depauperatus CBS 7841	33.9	6.3
L203_06052	L203_06052_t1	Cryptococcus depauperatus CBS 7841	698	0
I314_00895	I314_00895-t35_1	Cryptococcus gattii CA1873	697	0
I306_02178	I306_02178-t38_1	Cryptococcus gattii EJB2	692	0
I311_01911	I311_01911-t41_1	Cryptococcus gattii NT-10	691	0
CNBG_0676	CNBG_0676_t1	Cryptococcus gattii VGII R265	694	0
I308_00444	I308_00444-t35_1	Cryptococcus gattii VGIV IND107	695	0
CGB_D4750C	CGB_D4750C-t26_1	Cryptococcus gattii WM276	692	0
CNAG_01106	CNAG_01106-t26_1	Cryptococcus neoformans var. grubii H99	705	0
CKF44_01106	CKF44_01106-t42_1	Cryptococcus neoformans var. grubii KN99	705	0
CNBD4040	CNBD4040-t26_1	Cryptococcus neoformans var. neoformans B-3501A	697	0
CND02320	CND02320-t26_1	Cryptococcus neoformans var. neoformans JEC21	697	0
HVAS_10180730	HVAS_10180730.1	Hemileia vastatrix Race XXXIII	35.8	1.1
HVAS_10223950	HVAS_10223950.1	Hemileia vastatrix Race XXXIII	417	9e-135
HVAS_10223951	HVAS_10223951.1	Hemileia vastatrix Race XXXIII	337	1e-105
HVAS_10223952	HVAS_10223952.1	Hemileia vastatrix Race XXXIII	209	6e-61
HVAS_10223953	HVAS_10223953.1	Hemileia vastatrix Race XXXIII	61.6	3e-09
HVAS_10551340	HVAS_10551340.1	Hemileia vastatrix Race XXXIII	34.7	2.9
HVAS_10797251	HVAS_10797251.1	Hemileia vastatrix Race XXXIII	33.1	8.6
HVAS_11101880	HVAS_11101880.1	Hemileia vastatrix Race XXXIII	34.7	2.9
HVAS_11106270	HVAS_11106270.1	Hemileia vastatrix Race XXXIII	35	2.5
HVAS_11119640	HVAS_11119640.1	Hemileia vastatrix Race XXXIII	34.7	2.6
HVAS_11144140	HVAS_11144140.1	Hemileia vastatrix Race XXXIII	36.6	0.66
I302_06223	I302_06223-t42_1	Kwoniella bestiolae CBS 10118	709	0
I303_05555	I303_05555-t42_1	Kwoniella dejecticola CBS 10117	704	0
I317_02203	I317_02203-t43_1	Kwoniella heveanensis CBS 569	696	0
I203_06466	I203_06466_t1	Kwoniella mangroviensis CBS 8507	709	0
MGL_0542	MGL_0542-t26_1	Malassezia globosa CBS 7966	701	0
DNF11_4040	DNF11_4040_t1	Malassezia restricta CBS 7877	673	0
MRET_4349	MRET_4349-t46_1	Malassezia restricta KCTC 27527	678	0
MSYG_4282	MSYG_4282_t1	Malassezia sympodialis ATCC 42132	690	0
MELLADRAFT_115620	MELLADRAFT_115620-t26_1	Melampsora larici-populina 98AG31	729	0
AGR57_1331	AGR57_1331T0	Phanerochaete chrysosporium RP-78	735	0
AGR57_6181	AGR57_6181T0	Phanerochaete chrysosporium RP-78	32.3	7.2
PLEOSDRAFT_1091713	PLEOSDRAFT_1091713_t1	Pleurotus ostreatus PC15	714	0
PGTG_13228	PGTG_13228-t26_1	Puccinia graminis f. sp. tritici CRL 75-36-700-3	692	0
VP01_1080g15	VP01_1080g15_t1	Puccinia sorghi strain RO10H11247	676	0
PSHT_13340	PSHT_13340_t1	Puccinia striiformis 93TX-2	690	0
PSTT_14992	PSTT_14992_t1	Puccinia striiformis strain 93-210	594	0
PSTT_16527	PSTT_16527_t1	Puccinia striiformis strain 93-210	658	0
PTTG_06559	PTTG_06559-t43_1	Puccinia triticina 1-1 BBBD Race 1	693	0
PTTG_10391	PTTG_10391-t43_1	Puccinia triticina 1-1 BBBD Race 1	33.5	5.9
sr11909	sr11909-t26_1	Sporisorium reilianum SRZ2	672	0
TREMEDRAFT_42435	TREMEDRAFT_42435-t26_1	Tremella mesenterica DSM 1558	700	0
TREMEDRAFT_69537	TREMEDRAFT_69537-t26_1	Tremella mesenterica DSM 1558	33.5	7.4
A1Q1_01611	A1Q1_01611_t1	Trichosporon asahii var. asahii CBS 2479	34.3	5.2
A1Q1_02045	A1Q1_02045_t1	Trichosporon asahii var. asahii CBS 2479	706	0
UMAG_00630	UMAG_00630_t1	Ustilago maydis 521	671	0
* BLAST analysis of the Yeast VPH1 protein was performed in the Basidiomycota category using the fungiDB (http://fungidb.org/fungidb) BLAST tool.
